# Supplementary material for: A new prognostic model for lung adenocarcinoma according propionate metabolism related genes: a comprehensive bioinformatic study
Source: Discov Oncol. 2025 Sep 26;16:1736. doi: 10.1007/s12672-025-03540-w (PMC12474791; doi:10.1007/s12672-025-03540-w)
Supplement: Supplementary file 1 — Supplementary Material 1. [file 12672_2025_3540_MOESM1_ESM.csv]

	x
1	CFTR
2	SLC4A1
3	PON1
4	SELE
5	BRCA1
6	ALOX5
7	CYP24A1
8	CPS1
9	ABCC2
10	CASR
11	CP
12	SLC2A3
13	SLC9A3
14	PYGM
15	MAOB
16	RORA
17	TFRC
18	ABCB11
19	ACACB
20	EDN1
21	PGR
22	HAL
23	ABCB1
24	CETP
25	NOS1
26	TF
27	DSP
28	CYP2D6
29	CDKN3
30	MMP9
31	HNF4A
32	ACP5
33	CA2
34	GSR
35	RETN
36	CAV1
37	LIPA
38	CCL2
39	B3GAT1
40	CALCA
41	CYP27B1
42	ACSS3
43	ALDH2
44	IFNG
45	GAPDH
46	TPI1
47	EPM2A
48	GHR
49	HGD
50	BCHE
51	TPO
52	ODC1
53	KYNU
54	LEPR
55	PLA2G4A
56	CTH
57	SLC2A1
58	APOA1
59	CNR1
60	ARG1
61	ABCG2
62	SPP1
63	GRIA2
64	KCNJ5
65	TNFSF11
66	CAT
67	IL1B
68	GAMT
69	LDLR
70	EPO
71	CYP2E1
72	SLC6A8
73	F12
74	PPARG
75	DDC
76	MMACHC
77	KL
78	LDHA
79	HNF1A
80	CD36
81	CYP27A1
82	IL6
83	TLR4
84	ALDOB
85	ALDH1B1
86	TTPA
87	CYP19A1
88	SLC5A6
89	CYP2C9
90	RBP4
91	AOX1
92	CYP1A1
93	GCSH
94	TNFRSF11A
95	SLC6A3
96	NR1I2
97	SNCA
98	SRD5A1
99	PIK3R1
100	IGFBP3
101	CYP17A1
102	ALDOA
103	MAT1A
104	NR3C2
105	AKR1C2
106	KCNJ1
107	TDO2
108	GRIA4
109	SLC16A1
110	GRIA1
111	XDH
112	CBR1
113	ACE
114	CBS
115	G6PD
116	FTCD
117	FGFR4
118	CYP3A7
119	PRKAA2
120	ALPL
121	ALB
122	ALDH1A1
123	FBP1
124	TSHR
125	CYP2C19
126	AMN
127	CYB5A
128	SCNN1G
129	GPT
130	ANGPTL4
131	ABCA3
132	PCSK9
133	IL13
134	ADRB2
135	FABP4
136	PLA2G1B
137	PAH
138	PC
139	CA5A
140	LPL
141	BDNF
142	JUN
143	KCNJ10
144	GLDC
145	OPLAH
146	TH
147	NQO1
148	SLC52A2
149	CLCNKA
150	AKR1C1
151	PLA2G2A
152	AKR1C3
153	PTPN1
154	SULT1A1
155	MME
156	MMP1
157	UGT2B15
158	CYP2B6
159	DPP4
160	MB
161	AKR1C4
162	LTC4S
163	CYP21A2
164	BGLAP
165	HBB
166	HMBS
