# Supplementary material for: A new prognostic model for lung adenocarcinoma according propionate metabolism related genes: a comprehensive bioinformatic study
Source: Discov Oncol. 2025 Sep 26;16:1736. doi: 10.1007/s12672-025-03540-w (PMC12474791; doi:10.1007/s12672-025-03540-w)
Supplement: Supplementary file 2 — Supplementary Material 2. [file 12672_2025_3540_MOESM2_ESM.csv]

	ONTOLOGY	ID	Description	GeneRatio	BgRatio	pvalue	p.adjust	qvalue	geneID	Count
GO:0008202	BP	GO:0008202	steroid metabolic process	37/166	319/18723	8.35166825234286e-31	2.09117497587766e-27	1.30193918349348e-27	CFTR/PON1/CYP24A1/RORA/ABCB11/CETP/CYP2D6/LIPA/CYP27B1/IFNG/LEPR/APOA1/SPP1/CAT/LDLR/CYP2E1/CYP27A1/CYP19A1/CYP2C9/CYP1A1/NR1I2/SRD5A1/CYP17A1/AKR1C2/G6PD/FGFR4/CYP3A7/PRKAA2/CYP2C19/PCSK9/AKR1C1/AKR1C3/SULT1A1/UGT2B15/CYP2B6/AKR1C4/CYP21A2	37
GO:0009410	BP	GO:0009410	response to xenobiotic stimulus	42/166	462/18723	1.23191456605459e-30	2.09117497587766e-27	1.30193918349348e-27	CPS1/ABCC2/MAOB/RORA/TFRC/ABCB11/ACACB/EDN1/ABCB1/NOS1/CYP2D6/HNF4A/BCHE/APOA1/ARG1/CAT/IL1B/CYP2E1/DDC/LDHA/CYP2C9/AOX1/CYP1A1/SLC6A3/NR1I2/SNCA/SRD5A1/CBR1/CYP3A7/PRKAA2/FBP1/CYP2C19/ABCA3/LPL/JUN/TH/NQO1/AKR1C1/SULT1A1/UGT2B15/CYP2B6/BGLAP	42
GO:0071466	BP	GO:0071466	cellular response to xenobiotic stimulus	26/166	177/18723	1.89661943160032e-24	2.14634099009436e-21	1.33628484865033e-21	ABCC2/RORA/TFRC/ABCB11/EDN1/NOS1/CYP2D6/HNF4A/IL1B/CYP2E1/DDC/CYP2C9/AOX1/CYP1A1/NR1I2/CBR1/CYP3A7/PRKAA2/FBP1/CYP2C19/TH/NQO1/AKR1C1/SULT1A1/UGT2B15/CYP2B6	26
GO:0031667	BP	GO:0031667	response to nutrient levels	36/166	474/18723	1.63216178757993e-23	1.38529731720846e-20	8.62468649858025e-21	PON1/CYP24A1/CPS1/CASR/ACACB/CYP27B1/GHR/BCHE/KYNU/SLC2A1/APOA1/CNR1/ARG1/SPP1/CAT/LDLR/EPO/PPARG/LDHA/TTPA/CYP1A1/SRD5A1/SLC16A1/G6PD/PRKAA2/ALPL/ALB/GPT/PCSK9/ADRB2/LPL/JUN/TH/NQO1/AKR1C3/BGLAP	36
GO:0010876	BP	GO:0010876	lipid localization	34/166	448/18723	3.33949226441219e-22	2.26751524753588e-19	1.41172641409256e-19	CFTR/SLC4A1/PON1/ABCC2/ABCB11/ACACB/EDN1/ABCB1/CETP/RETN/CAV1/PLA2G4A/SLC2A1/APOA1/SPP1/TNFSF11/IL1B/LDLR/PPARG/CD36/IL6/TTPA/CYP19A1/RBP4/TNFRSF11A/ACE/ABCA3/PCSK9/FABP4/PLA2G1B/LPL/AKR1C1/PLA2G2A/AKR1C4	34
GO:0006869	BP	GO:0006869	lipid transport	31/166	398/18723	1.33007188712573e-20	7.52599009465307e-18	4.68558657780431e-18	CFTR/SLC4A1/PON1/ABCC2/ABCB11/EDN1/ABCB1/CETP/RETN/CAV1/PLA2G4A/SLC2A1/APOA1/SPP1/TNFSF11/IL1B/LDLR/PPARG/CD36/TTPA/CYP19A1/RBP4/TNFRSF11A/ACE/ABCA3/PCSK9/FABP4/PLA2G1B/AKR1C1/PLA2G2A/AKR1C4	31
GO:0046394	BP	GO:0046394	carboxylic acid biosynthetic process	28/166	314/18723	3.11845902925036e-20	1.51245262918642e-17	9.41633944471386e-18	BRCA1/ALOX5/CPS1/ABCB11/ACACB/EDN1/CYP2D6/KYNU/PLA2G4A/CTH/APOA1/IL1B/GAMT/CYP2E1/CYP27A1/CYP2C9/CYP1A1/CBR1/CBS/FGFR4/PRKAA2/ALDH1A1/PLA2G1B/PAH/LPL/AKR1C3/AKR1C4/LTC4S	28
GO:0016053	BP	GO:0016053	organic acid biosynthetic process	28/166	316/18723	3.70146713433363e-20	1.57081011513283e-17	9.77966579702886e-18	BRCA1/ALOX5/CPS1/ABCB11/ACACB/EDN1/CYP2D6/KYNU/PLA2G4A/CTH/APOA1/IL1B/GAMT/CYP2E1/CYP27A1/CYP2C9/CYP1A1/CBR1/CBS/FGFR4/PRKAA2/ALDH1A1/PLA2G1B/PAH/LPL/AKR1C3/AKR1C4/LTC4S	28
GO:0006631	BP	GO:0006631	fatty acid metabolic process	30/166	390/18723	8.4632580373191e-20	3.19252900407759e-17	1.98762832034348e-17	BRCA1/ALOX5/CYP24A1/ABCB11/ACACB/EDN1/CYP2D6/CAV1/PLA2G4A/APOA1/CNR1/IL1B/CYP2E1/PPARG/CD36/CYP2C9/CYP1A1/SNCA/AKR1C2/CBR1/PRKAA2/CYP2C19/PLA2G1B/LPL/TH/AKR1C1/AKR1C3/CYP2B6/AKR1C4/LTC4S	30
GO:0006805	BP	GO:0006805	xenobiotic metabolic process	19/166	111/18723	2.05311047328192e-19	6.97031005679213e-17	4.33962718984221e-17	ABCC2/RORA/ABCB11/NOS1/CYP2D6/HNF4A/CYP2E1/CYP2C9/AOX1/CYP1A1/NR1I2/CBR1/CYP3A7/CYP2C19/NQO1/AKR1C1/SULT1A1/UGT2B15/CYP2B6	19
GO:0006066	BP	GO:0006066	alcohol metabolic process	28/166	353/18723	7.17830534429837e-19	2.21548605853572e-16	1.37933369678001e-16	CFTR/PON1/CETP/CYP2D6/CYP27B1/ALDH2/TPI1/LEPR/PLA2G4A/APOA1/CAT/LDLR/CYP27A1/ALDH1B1/CYP2C9/RBP4/CYP1A1/SNCA/AKR1C2/G6PD/CYP3A7/PRKAA2/ALDH1A1/PCSK9/AKR1C1/AKR1C3/SULT1A1/AKR1C4	28
GO:0007584	BP	GO:0007584	response to nutrient	21/166	174/18723	4.32477270818865e-18	1.22355027869171e-15	7.61766982284457e-16	CYP24A1/CASR/CYP27B1/BCHE/KYNU/APOA1/CNR1/ARG1/SPP1/CAT/EPO/PPARG/LDHA/TTPA/CYP1A1/SLC16A1/ALPL/LPL/NQO1/AKR1C3/BGLAP	21
GO:0015718	BP	GO:0015718	monocarboxylic acid transport	18/166	111/18723	5.24738131184285e-18	1.37037381182357e-15	8.53177463496391e-16	ABCC2/CASR/ABCB11/EDN1/PLA2G4A/ABCG2/TNFSF11/IL1B/SLC6A8/CD36/SLC5A6/TNFRSF11A/SLC16A1/ACE/PLA2G1B/AKR1C1/PLA2G2A/AKR1C4	18
GO:0072330	BP	GO:0072330	monocarboxylic acid biosynthetic process	22/166	214/18723	2.17576326478418e-17	5.27622591710165e-15	3.28491175615537e-15	BRCA1/ALOX5/ABCB11/ACACB/EDN1/CYP2D6/PLA2G4A/APOA1/IL1B/GAMT/CYP2E1/CYP27A1/CYP2C9/CYP1A1/CBR1/FGFR4/PRKAA2/PLA2G1B/LPL/AKR1C3/AKR1C4/LTC4S	22
GO:0042445	BP	GO:0042445	hormone metabolic process	22/166	218/18723	3.24218063992302e-17	7.33813551502576e-15	4.56863068418626e-15	CYP2D6/CYP27B1/GHR/TPO/SPP1/CYP19A1/CYP2C9/RBP4/CYP1A1/SRD5A1/CYP17A1/AKR1C2/ACE/CYP3A7/ALDH1A1/AKR1C1/AKR1C3/SULT1A1/MME/UGT2B15/AKR1C4/CYP21A2	22
GO:0044282	BP	GO:0044282	small molecule catabolic process	27/166	376/18723	4.02412387203903e-17	8.53868784098282e-15	5.31607943095683e-15	PON1/CYP24A1/ABCB11/ACACB/HAL/NOS1/CYP27B1/ALDH2/TPI1/HGD/KYNU/CNR1/ARG1/CYP27A1/ALDH1B1/CYP1A1/GCSH/MAT1A/TDO2/XDH/CBS/FTCD/GPT/PAH/GLDC/AKR1C3/SULT1A1	27
GO:0015711	BP	GO:0015711	organic anion transport	26/166	354/18723	9.39895779131317e-17	1.87702715891225e-14	1.16861345170011e-14	CFTR/SLC4A1/ABCC2/CASR/SLC2A3/ABCB11/EDN1/PLA2G4A/SLC2A1/ARG1/ABCG2/TNFSF11/IL1B/SLC6A8/CD36/SLC5A6/TNFRSF11A/SNCA/SLC16A1/ACE/PLA2G1B/KCNJ10/SLC52A2/AKR1C1/PLA2G2A/AKR1C4	26
GO:1905954	BP	GO:1905954	positive regulation of lipid localization	17/166	110/18723	1.0656802564052e-16	2.00999137249758e-14	1.25139529524072e-14	PON1/ACACB/EDN1/CETP/RETN/CAV1/PLA2G4A/APOA1/SPP1/TNFSF11/IL1B/PPARG/CD36/CYP19A1/TNFRSF11A/ABCA3/LPL	17
GO:0042180	BP	GO:0042180	cellular ketone metabolic process	21/166	211/18723	2.36244946388999e-16	4.22132417363501e-14	2.62814322631086e-14	BRCA1/ABCB11/ACACB/CAV1/TPI1/KYNU/APOA1/CNR1/IL1B/PPARG/SNCA/SRD5A1/CYP17A1/AKR1C2/TDO2/CBR1/FGFR4/AKR1C1/AKR1C3/CYP2B6/AKR1C4	21
GO:0006690	BP	GO:0006690	icosanoid metabolic process	17/166	123/18723	7.45360189069125e-16	1.24953481134009e-13	7.7794462481076e-14	ALOX5/EDN1/CYP2D6/PLA2G4A/IL1B/CYP2E1/CYP2C9/CYP1A1/AKR1C2/CBR1/CYP2C19/PLA2G1B/AKR1C1/AKR1C3/CYP2B6/AKR1C4/LTC4S	17
GO:0015850	BP	GO:0015850	organic hydroxy compound transport	23/166	284/18723	7.7290813072583e-16	1.24953481134009e-13	7.7794462481076e-14	CFTR/PON1/ABCC2/MAOB/ABCB11/CETP/NOS1/CAV1/APOA1/CNR1/SPP1/LDLR/PPARG/CD36/CYP19A1/RBP4/SLC6A3/SNCA/SLC16A1/ABCA3/PCSK9/AKR1C1/AKR1C4	23
GO:0120254	BP	GO:0120254	olefinic compound metabolic process	18/166	153/18723	1.8699607960931e-15	2.88568950124367e-13	1.79659391318418e-13	ALOX5/CYP2D6/PLA2G4A/CYP2E1/CYP2C9/RBP4/CYP1A1/SRD5A1/CYP17A1/AKR1C2/CBR1/CYP3A7/ALDH1A1/CYP2C19/AKR1C1/AKR1C3/CYP2B6/AKR1C4	18
GO:1905952	BP	GO:1905952	regulation of lipid localization	19/166	181/18723	2.52961907316183e-15	3.73393771886278e-13	2.32470256242973e-13	PON1/ACACB/EDN1/CETP/RETN/CAV1/PLA2G4A/APOA1/SPP1/TNFSF11/IL1B/PPARG/CD36/IL6/CYP19A1/TNFRSF11A/ABCA3/PCSK9/LPL	19
GO:0015849	BP	GO:0015849	organic acid transport	23/166	303/18723	3.15683236529572e-15	4.46560245007457e-13	2.78022780241834e-13	ABCC2/ABCB11/EDN1/ABCB1/PLA2G4A/SLC2A1/ARG1/ABCG2/TNFSF11/IL1B/PPARG/CD36/SLC5A6/TNFRSF11A/SNCA/SLC16A1/ACE/FABP4/PLA2G1B/KCNJ10/AKR1C1/PLA2G2A/AKR1C4	23
GO:0034754	BP	GO:0034754	cellular hormone metabolic process	17/166	137/18723	4.74088358882573e-15	6.43811991362535e-13	4.00829231425771e-13	CYP2D6/SPP1/CYP19A1/CYP2C9/RBP4/CYP1A1/SRD5A1/CYP17A1/AKR1C2/CYP3A7/ALDH1A1/AKR1C1/AKR1C3/SULT1A1/UGT2B15/AKR1C4/CYP21A2	17
GO:0032370	BP	GO:0032370	positive regulation of lipid transport	14/166	84/18723	1.97519640026998e-14	2.57915068419868e-12	1.60574670920733e-12	PON1/EDN1/CETP/RETN/CAV1/PLA2G4A/APOA1/SPP1/TNFSF11/IL1B/PPARG/CYP19A1/TNFRSF11A/ABCA3	14
GO:0010038	BP	GO:0010038	response to metal ion	24/166	373/18723	2.99638787181131e-14	3.76768030548126e-12	2.34571027157782e-12	CPS1/ABCC2/CASR/MAOB/EDN1/TF/MMP9/CA2/CAV1/ARG1/CAT/CYP1A1/SLC6A3/SNCA/G6PD/PRKAA2/FBP1/CYB5A/FABP4/JUN/TH/NQO1/AKR1C3/BGLAP	24
GO:0046942	BP	GO:0046942	carboxylic acid transport	21/166	273/18723	4.22172482513695e-14	5.11884135047855e-12	3.18692610859962e-12	ABCC2/CASR/ABCB11/EDN1/PLA2G4A/ARG1/ABCG2/TNFSF11/IL1B/SLC6A8/CD36/SLC5A6/TNFRSF11A/SNCA/SLC16A1/ACE/PLA2G1B/KCNJ10/AKR1C1/PLA2G2A/AKR1C4	21
GO:0032496	BP	GO:0032496	response to lipopolysaccharide	23/166	343/18723	4.49768162352225e-14	5.26538934891657e-12	3.27816504538391e-12	SELE/CPS1/ABCC2/MAOB/EDN1/NOS1/ACP5/CCL2/CYP27B1/CNR1/ARG1/IL1B/EPO/CD36/IL6/TLR4/CYP1A1/TNFRSF11A/SNCA/ALPL/IL13/JUN/TH	23
GO:0006633	BP	GO:0006633	fatty acid biosynthetic process	17/166	163/18723	8.862437982768e-14	1.00293256504991e-11	6.24413174364848e-12	BRCA1/ALOX5/ACACB/EDN1/CYP2D6/PLA2G4A/APOA1/IL1B/CYP2E1/CYP2C9/CYP1A1/CBR1/PRKAA2/PLA2G1B/LPL/AKR1C3/LTC4S	17
GO:0033559	BP	GO:0033559	unsaturated fatty acid metabolic process	15/166	116/18723	1.10059040608765e-13	1.2053240092476e-11	7.50419536646518e-12	ALOX5/EDN1/CYP2D6/PLA2G4A/IL1B/CYP2E1/CYP2C9/CYP1A1/AKR1C2/CBR1/CYP2C19/AKR1C1/AKR1C3/CYP2B6/AKR1C4	15
GO:1901605	BP	GO:1901605	alpha-amino acid metabolic process	18/166	195/18723	1.35081008458275e-13	1.43312507411201e-11	8.92245608500708e-12	CPS1/HAL/NOS1/HNF4A/HGD/ODC1/KYNU/CTH/ARG1/GCSH/MAT1A/TDO2/CBS/FTCD/GPT/PAH/GLDC/TH	18
GO:0002237	BP	GO:0002237	response to molecule of bacterial origin	23/166	363/18723	1.48879868066466e-13	1.53165803662319e-11	9.53590989082818e-12	SELE/CPS1/ABCC2/MAOB/EDN1/NOS1/ACP5/CCL2/CYP27B1/CNR1/ARG1/IL1B/EPO/CD36/IL6/TLR4/CYP1A1/TNFRSF11A/SNCA/ALPL/IL13/JUN/TH	23
GO:0009636	BP	GO:0009636	response to toxic substance	20/166	262/18723	2.04503694702363e-13	2.0420295397486e-11	1.27134185437258e-11	PON1/CPS1/ABCC2/MAOB/ABCB1/GSR/TPO/ARG1/ABCG2/CAT/DDC/CD36/CYP1A1/SRD5A1/ALB/ALDH1A1/TH/NQO1/LTC4S/HBB	20
GO:0006694	BP	GO:0006694	steroid biosynthetic process	17/166	173/18723	2.3804198158029e-13	2.30900722132881e-11	1.43755879402473e-11	CFTR/ABCB11/CYP27B1/IFNG/APOA1/CYP27A1/CYP19A1/CYP1A1/SRD5A1/CYP17A1/G6PD/FGFR4/CYP3A7/PRKAA2/AKR1C3/AKR1C4/CYP21A2	17
GO:0048545	BP	GO:0048545	response to steroid hormone	22/166	339/18723	3.24203775469491e-13	3.05742171588589e-11	1.90351222556356e-11	BRCA1/CPS1/ABCC2/MAOB/EDN1/PGR/CA2/CAV1/GHR/BCHE/ARG1/SPP1/EPO/IL6/SRD5A1/NR3C2/ALPL/SCNN1G/ABCA3/TH/AKR1C3/BGLAP	22
GO:0070542	BP	GO:0070542	response to fatty acid	12/166	64/18723	3.48104673530246e-13	3.1940955855005e-11	1.9886036541927e-11	PON1/CPS1/EDN1/CAT/LDLR/CD36/AKR1C2/LPL/GLDC/AKR1C1/AKR1C3/AKR1C4	12
GO:0016125	BP	GO:0016125	sterol metabolic process	16/166	152/18723	4.24525055650506e-13	3.79279622087755e-11	2.36134712395074e-11	CFTR/PON1/CETP/CYP2D6/LIPA/LEPR/APOA1/CAT/LDLR/CYP27A1/CYP19A1/CYP2C9/G6PD/PRKAA2/PCSK9/CYP21A2	16
GO:0006520	BP	GO:0006520	cellular amino acid metabolic process	20/166	284/18723	9.22111349580225e-13	8.02709751749965e-11	4.99756974347393e-11	CPS1/HAL/NOS1/HNF4A/HGD/ODC1/KYNU/CTH/ARG1/DDC/GCSH/MAT1A/TDO2/CBS/FTCD/ALDH1A1/GPT/PAH/GLDC/TH	20
GO:1901653	BP	GO:1901653	cellular response to peptide	22/166	359/18723	1.02502474782679e-12	8.69989754717987e-11	5.4164465622005e-11	CPS1/CASR/EDN1/CA2/CAV1/GHR/ARG1/IL1B/PPARG/KL/CD36/TLR4/SRD5A1/PIK3R1/TSHR/GPT/PCSK9/ADRB2/PLA2G1B/LPL/PTPN1/BGLAP	22
GO:1901654	BP	GO:1901654	response to ketone	17/166	194/18723	1.55840044122952e-12	1.29043158487176e-10	8.03406440561971e-11	CFTR/CPS1/ABCC2/MAOB/EDN1/CAV1/ARG1/SPP1/EPO/SRD5A1/AKR1C2/PRKAA2/SCNN1G/TH/NQO1/AKR1C3/BGLAP	17
GO:0031960	BP	GO:0031960	response to corticosteroid	16/166	167/18723	1.84211298075681e-12	1.45441245806265e-10	9.05498865449126e-11	CPS1/ABCC2/MAOB/EDN1/GHR/BCHE/ARG1/EPO/IL6/SRD5A1/ALPL/SCNN1G/ABCA3/TH/AKR1C3/BGLAP	16
GO:0055088	BP	GO:0055088	lipid homeostasis	16/166	167/18723	1.84211298075681e-12	1.45441245806265e-10	9.05498865449126e-11	RORA/ABCB11/CETP/HNF4A/CAV1/APOA1/LDLR/PPARG/FGFR4/PRKAA2/ANGPTL4/ABCA3/PCSK9/FABP4/LPL/AKR1C1	16
GO:0062012	BP	GO:0062012	regulation of small molecule metabolic process	21/166	334/18723	2.13790558660128e-12	1.64958851511622e-10	1.02701301863526e-10	SLC4A1/BRCA1/RORA/ABCB11/ACACB/NOS1/CAV1/CYP27B1/IFNG/LEPR/APOA1/CNR1/IL1B/LDLR/PPARG/SNCA/FGFR4/PRKAA2/FBP1/GPT/AKR1C3	21
GO:0043434	BP	GO:0043434	response to peptide hormone	23/166	414/18723	2.28904018248544e-12	1.72695364878624e-10	1.07517957577328e-10	CPS1/ABCC2/EDN1/CA2/RETN/CAV1/GHR/SLC2A1/ARG1/CAT/IL1B/PPARG/KL/SRD5A1/PIK3R1/TSHR/GPT/PCSK9/PLA2G1B/LPL/TH/PTPN1/BGLAP	23
GO:0048771	BP	GO:0048771	tissue remodeling	16/166	175/18723	3.79527380083583e-12	2.80107707692123e-10	1.74391528422845e-10	TFRC/TF/ACP5/CA2/CAV1/LIPA/CALCA/LEPR/ARG1/SPP1/TNFSF11/IL6/TNFRSF11A/ACE/ADRB2/BGLAP	16
GO:0072593	BP	GO:0072593	reactive oxygen species metabolic process	18/166	239/18723	4.39454342251835e-12	3.17435636584038e-10	1.976314264819e-10	BRCA1/ALOX5/MAOB/EDN1/ACP5/TPO/CAT/CD36/TLR4/CYP1A1/SNCA/XDH/CBR1/G6PD/NQO1/AKR1C1/AKR1C3/HBB	18
GO:0032368	BP	GO:0032368	regulation of lipid transport	15/166	149/18723	4.54528708582978e-12	3.21484367841502e-10	2.00152115533908e-10	PON1/EDN1/CETP/RETN/CAV1/PLA2G4A/APOA1/SPP1/TNFSF11/IL1B/PPARG/CYP19A1/TNFRSF11A/ABCA3/PCSK9	15
GO:0060249	BP	GO:0060249	anatomical structure homeostasis	20/166	314/18723	5.86053947654288e-12	4.060516637319e-10	2.5280264809663e-10	TFRC/TF/ACP5/CA2/LIPA/CALCA/SLC2A1/CNR1/SPP1/TNFSF11/IL6/TLR4/RBP4/TNFRSF11A/ALDOA/ALB/ALDH1A1/ABCA3/ADRB2/BGLAP	20
GO:0046209	BP	GO:0046209	nitric oxide metabolic process	12/166	81/18723	6.58465891386204e-12	4.47098340251233e-10	2.78357791558631e-10	CPS1/RORA/EDN1/NOS1/ACP5/CAV1/IFNG/IL1B/CD36/TLR4/NQO1/HBB	12
GO:2001057	BP	GO:2001057	reactive nitrogen species metabolic process	12/166	82/18723	7.65484668774611e-12	5.09572637350942e-10	3.17253501527228e-10	CPS1/RORA/EDN1/NOS1/ACP5/CAV1/IFNG/IL1B/CD36/TLR4/NQO1/HBB	12
GO:0006091	BP	GO:0006091	generation of precursor metabolites and energy	24/166	490/18723	1.05280692646864e-11	6.8736144526174e-10	4.27942572540291e-10	SLC4A1/PYGM/MAOB/GSR/ACSS3/ALDH2/IFNG/GAPDH/TPI1/LEPR/CAT/KL/LDHA/ALDOB/CYP19A1/SNCA/SRD5A1/ALDOA/G6PD/PRKAA2/FBP1/CYB5A/GLDC/AKR1C4	24
GO:0045453	BP	GO:0045453	bone resorption	11/166	65/18723	1.12833253831407e-11	7.22771503316275e-10	4.49988428388212e-10	TFRC/TF/ACP5/CA2/CALCA/SPP1/TNFSF11/IL6/TNFRSF11A/ADRB2/BGLAP	11
GO:0015908	BP	GO:0015908	fatty acid transport	12/166	86/18723	1.37029925633346e-11	8.61512217639279e-10	5.36366648482962e-10	EDN1/PLA2G4A/SLC2A1/TNFSF11/IL1B/PPARG/CD36/TNFRSF11A/ACE/FABP4/PLA2G1B/PLA2G2A	12
GO:0044070	BP	GO:0044070	regulation of anion transport	12/166	87/18723	1.57746890871792e-11	9.73728535472246e-10	6.06231113627865e-10	CFTR/ABCC2/ABCB11/EDN1/ABCB1/CA2/PLA2G4A/ARG1/TNFSF11/IL1B/TNFRSF11A/SNCA	12
GO:0009063	BP	GO:0009063	cellular amino acid catabolic process	13/166	110/18723	1.64132064402936e-11	9.95050640442801e-10	6.19505987445669e-10	HAL/NOS1/HGD/KYNU/ARG1/GCSH/MAT1A/TDO2/CBS/FTCD/GPT/PAH/GLDC	13
GO:0046850	BP	GO:0046850	regulation of bone remodeling	10/166	51/18723	2.13483750582415e-11	1.27153918110053e-09	7.91644268087701e-10	TFRC/TF/CA2/CALCA/LEPR/SPP1/TNFSF11/IL6/TNFRSF11A/BGLAP	10
GO:0003018	BP	GO:0003018	vascular process in circulatory system	18/166	263/18723	2.1809201010468e-11	1.27659030052653e-09	7.94789031379668e-10	CPS1/ABCC2/CASR/SLC2A3/TFRC/EDN1/ABCB1/NOS1/CAV1/CALCA/LEPR/SLC2A1/ABCG2/CD36/SLC5A6/SLC16A1/ACE/ADRB2	18
GO:0046849	BP	GO:0046849	bone remodeling	12/166	90/18723	2.38088964491111e-11	1.37002039736834e-09	8.52957432110884e-10	TFRC/TF/ACP5/CA2/CALCA/LEPR/SPP1/TNFSF11/IL6/TNFRSF11A/ADRB2/BGLAP	12
GO:0042178	BP	GO:0042178	xenobiotic catabolic process	9/166	37/18723	2.73715897101087e-11	1.54877578443032e-09	9.64248283121022e-10	ABCC2/NOS1/CYP2D6/CYP2E1/CYP2C9/CYP1A1/NR1I2/CYP2C19/CYP2B6	9
GO:0001894	BP	GO:0001894	tissue homeostasis	18/166	268/18723	2.98087380722685e-11	1.65902730746478e-09	1.03288949178801e-09	TFRC/TF/ACP5/CA2/LIPA/CALCA/SLC2A1/SPP1/TNFSF11/IL6/TLR4/RBP4/TNFRSF11A/ALB/ALDH1A1/ABCA3/ADRB2/BGLAP	18
GO:0006720	BP	GO:0006720	isoprenoid metabolic process	13/166	116/18723	3.25367851228881e-11	1.77707247125001e-09	1.10638292295792e-09	CYP2D6/CYP2E1/CYP2C9/RBP4/CYP1A1/SRD5A1/CYP3A7/ALDH1A1/CYP2C19/TH/AKR1C1/AKR1C3/AKR1C4	13
GO:0050727	BP	GO:0050727	regulation of inflammatory response	21/166	386/18723	3.29766025592786e-11	1.77707247125001e-09	1.10638292295792e-09	SELE/ALOX5/RORA/MMP9/ACP5/IFNG/APOA1/CNR1/TNFSF11/IL1B/LDLR/F12/PPARG/IL6/TLR4/TNFRSF11A/SNCA/IL13/FABP4/LPL/PLA2G2A	21
GO:0033273	BP	GO:0033273	response to vitamin	12/166	93/18723	3.53925235258633e-11	1.87746277141103e-09	1.16888465855154e-09	CYP24A1/CASR/CYP27B1/BCHE/KYNU/ARG1/SPP1/CAT/EPO/CYP1A1/ALPL/BGLAP	12
GO:0046395	BP	GO:0046395	carboxylic acid catabolic process	17/166	236/18723	3.61646041378522e-11	1.88890509304628e-09	1.17600850378635e-09	PON1/ABCB11/ACACB/HAL/NOS1/HGD/KYNU/CNR1/ARG1/GCSH/MAT1A/TDO2/CBS/FTCD/GPT/PAH/GLDC	17
GO:0043270	BP	GO:0043270	positive regulation of ion transport	18/166	275/18723	4.56528298922987e-11	2.34835390127809e-09	1.46205554104842e-09	CFTR/CASR/ABCB11/EDN1/ABCB1/NOS1/CAV1/CCL2/IFNG/PLA2G4A/TNFSF11/IL1B/TNFRSF11A/SNCA/G6PD/IL13/ADRB2/PLA2G1B	18
GO:0016054	BP	GO:0016054	organic acid catabolic process	17/166	240/18723	4.71579723628805e-11	2.38957188316387e-09	1.48771733707249e-09	PON1/ABCB11/ACACB/HAL/NOS1/HGD/KYNU/CNR1/ARG1/GCSH/MAT1A/TDO2/CBS/FTCD/GPT/PAH/GLDC	17
GO:1902652	BP	GO:1902652	secondary alcohol metabolic process	14/166	147/18723	5.12903814002937e-11	2.5522068973363e-09	1.58897184709752e-09	CFTR/PON1/CETP/CYP2D6/CYP27B1/LEPR/APOA1/CAT/LDLR/CYP27A1/CYP2C9/G6PD/PRKAA2/PCSK9	14
GO:0042632	BP	GO:0042632	cholesterol homeostasis	12/166	96/18723	5.18710680165551e-11	2.5522068973363e-09	1.58897184709752e-09	RORA/ABCB11/CETP/HNF4A/CAV1/APOA1/LDLR/FGFR4/PCSK9/FABP4/LPL/AKR1C1	12
GO:0051384	BP	GO:0051384	response to glucocorticoid	14/166	148/18723	5.62187396590126e-11	2.72660887346211e-09	1.69755231932778e-09	CPS1/ABCC2/MAOB/EDN1/GHR/BCHE/ARG1/EPO/IL6/SRD5A1/ALPL/ABCA3/TH/BGLAP	14
GO:0006721	BP	GO:0006721	terpenoid metabolic process	12/166	97/18723	5.87442550918365e-11	2.76995480606646e-09	1.72453895064924e-09	CYP2D6/CYP2E1/CYP2C9/RBP4/CYP1A1/SRD5A1/CYP3A7/ALDH1A1/CYP2C19/AKR1C1/AKR1C3/AKR1C4	12
GO:0055092	BP	GO:0055092	sterol homeostasis	12/166	97/18723	5.87442550918365e-11	2.76995480606646e-09	1.72453895064924e-09	RORA/ABCB11/CETP/HNF4A/CAV1/APOA1/LDLR/FGFR4/PCSK9/FABP4/LPL/AKR1C1	12
GO:0006809	BP	GO:0006809	nitric oxide biosynthetic process	11/166	76/18723	6.63926936732879e-11	3.0877150002851e-09	1.92237244262382e-09	RORA/EDN1/NOS1/ACP5/CAV1/IFNG/IL1B/CD36/TLR4/NQO1/HBB	11
GO:0016042	BP	GO:0016042	lipid catabolic process	19/166	320/18723	6.88293846977501e-11	3.15778055471434e-09	1.96599437372805e-09	CYP24A1/CPS1/ABCB11/ACACB/LIPA/CYP27B1/PLA2G4A/APOA1/CNR1/SPP1/IL1B/LDLR/CYP27A1/CYP19A1/SRD5A1/PLA2G1B/LPL/PLA2G2A/AKR1C3	19
GO:0019369	BP	GO:0019369	arachidonic acid metabolic process	10/166	59/18723	9.87770075317572e-11	4.47130587427088e-09	2.78377868243886e-09	ALOX5/CYP2D6/PLA2G4A/CYP2E1/CYP2C9/CYP1A1/CBR1/CYP2C19/AKR1C3/CYP2B6	10
GO:0034308	BP	GO:0034308	primary alcohol metabolic process	12/166	102/18723	1.07164850973898e-10	4.75395758267339e-09	2.95975407364023e-09	CYP2D6/ALDH2/ALDH1B1/RBP4/CYP1A1/AKR1C2/CYP3A7/ALDH1A1/AKR1C1/AKR1C3/SULT1A1/AKR1C4	12
GO:0097305	BP	GO:0097305	response to alcohol	17/166	253/18723	1.07988270489749e-10	4.75395758267339e-09	2.95975407364023e-09	CFTR/BRCA1/MAOB/CNR1/CAT/CYP2E1/RBP4/SLC6A3/AKR1C2/G6PD/PRKAA2/SCNN1G/IL13/TH/NQO1/AKR1C3/BGLAP	17
GO:0071375	BP	GO:0071375	cellular response to peptide hormone stimulus	18/166	290/18723	1.09222000426664e-10	4.75395758267339e-09	2.95975407364023e-09	CPS1/EDN1/CA2/CAV1/GHR/ARG1/IL1B/PPARG/KL/SRD5A1/PIK3R1/TSHR/GPT/PCSK9/PLA2G1B/LPL/PTPN1/BGLAP	18
GO:0045124	BP	GO:0045124	regulation of bone resorption	9/166	44/18723	1.47928215962784e-10	6.35716826827408e-09	3.95789284015017e-09	TFRC/TF/CA2/CALCA/SPP1/TNFSF11/IL6/TNFRSF11A/BGLAP	9
GO:0006766	BP	GO:0006766	vitamin metabolic process	12/166	106/18723	1.69327597699411e-10	7.18583992736873e-09	4.47381337079495e-09	CYP24A1/SLC2A3/CYP27B1/IFNG/SLC2A1/MMACHC/CYP27A1/TTPA/CYP1A1/CBR1/SLC52A2/AKR1C3	12
GO:0042886	BP	GO:0042886	amide transport	18/166	301/18723	2.00375390380006e-10	8.398450004199e-09	5.22876912128722e-09	CFTR/ALOX5/CASR/EDN1/ABCB1/HNF4A/CA2/IFNG/CNR1/ABCG2/TNFSF11/IL1B/HNF1A/IL6/SLC5A6/RBP4/SLC16A1/DPP4	18
GO:0009914	BP	GO:0009914	hormone transport	18/166	306/18723	2.61769542058552e-10	1.08378975035218e-08	6.74753838836422e-09	CFTR/ALOX5/ABCC2/CASR/EDN1/HNF4A/RETN/IFNG/CNR1/SPP1/TNFSF11/IL1B/HNF1A/IL6/CYP19A1/RBP4/SLC16A1/DPP4	18
GO:0008203	BP	GO:0008203	cholesterol metabolic process	13/166	137/18723	2.69264981246533e-10	1.10139109799034e-08	6.8571221603429e-09	CFTR/PON1/CETP/CYP2D6/LEPR/APOA1/CAT/LDLR/CYP27A1/CYP2C9/G6PD/PRKAA2/PCSK9	13
GO:1901606	BP	GO:1901606	alpha-amino acid catabolic process	11/166	87/18723	2.98554933431114e-10	1.20665952261742e-08	7.51251010438193e-09	NOS1/HGD/KYNU/ARG1/GCSH/MAT1A/TDO2/CBS/GPT/PAH/GLDC	11
GO:0051047	BP	GO:0051047	positive regulation of secretion	18/166	310/18723	3.22985033710642e-10	1.29004022287956e-08	8.03162783518227e-09	CFTR/CASR/ABCB11/EDN1/RETN/IFNG/PLA2G4A/CNR1/SPP1/TNFSF11/IL1B/TLR4/CYP19A1/RBP4/TNFRSF11A/SNCA/IL13/PLA2G1B	18
GO:1901617	BP	GO:1901617	organic hydroxy compound biosynthetic process	16/166	237/18723	3.66388100763586e-10	1.44638093266555e-08	9.00498538963624e-09	CFTR/ABCB11/CYP27B1/IFNG/APOA1/DDC/CYP27A1/SLC6A3/SNCA/G6PD/FGFR4/PRKAA2/PAH/TH/AKR1C3/AKR1C4	16
GO:0006979	BP	GO:0006979	response to oxidative stress	21/166	446/18723	4.70585228518297e-10	1.83636419634439e-08	1.14329720370809e-08	ALOX5/ABCC2/EDN1/MMP9/GSR/TPO/ARG1/CAT/CYP2E1/LDHA/CD36/IL6/TLR4/SNCA/G6PD/PRKAA2/JUN/NQO1/AKR1C3/MB/HBB	21
GO:1903532	BP	GO:1903532	positive regulation of secretion by cell	17/166	282/18723	5.80654186518641e-10	2.2401374582168e-08	1.39468134752324e-08	CFTR/CASR/EDN1/RETN/IFNG/PLA2G4A/CNR1/SPP1/TNFSF11/IL1B/TLR4/CYP19A1/RBP4/TNFRSF11A/SNCA/IL13/PLA2G1B	17
GO:0009308	BP	GO:0009308	amine metabolic process	12/166	118/18723	5.9901367328964e-10	2.28500159642509e-08	1.42261319451874e-08	ABCC2/MAOB/ODC1/KYNU/DDC/CYP1A1/SLC6A3/SNCA/TDO2/PAH/TH/SULT1A1	12
GO:0046883	BP	GO:0046883	regulation of hormone secretion	16/166	249/18723	7.56063888323514e-10	2.8520410009537e-08	1.77564478099838e-08	CFTR/ALOX5/CASR/EDN1/HNF4A/RETN/IFNG/CNR1/SPP1/TNFSF11/IL1B/IL6/CYP19A1/RBP4/SLC16A1/DPP4	16
GO:0071715	BP	GO:0071715	icosanoid transport	9/166	53/18723	8.63813812365058e-10	3.22268999228502e-08	2.00640617146216e-08	ABCC2/EDN1/PLA2G4A/TNFSF11/IL1B/TNFRSF11A/ACE/PLA2G1B/PLA2G2A	9
GO:0023061	BP	GO:0023061	signal release	21/166	463/18723	9.24506250485228e-10	3.41162904391016e-08	2.12403724367773e-08	CFTR/ALOX5/CASR/MAOB/EDN1/HNF4A/RETN/IFNG/PLA2G4A/CNR1/SPP1/TNFSF11/IL1B/HNF1A/IL6/CYP19A1/RBP4/TNFRSF11A/SNCA/SLC16A1/DPP4	21
GO:0043627	BP	GO:0043627	response to estrogen	10/166	75/18723	1.15400449015917e-09	4.17879808414709e-08	2.60166701898066e-08	BRCA1/ABCC2/CA2/CAV1/CYP27B1/APOA1/EPO/LDHA/SRD5A1/BGLAP	10
GO:0046879	BP	GO:0046879	hormone secretion	17/166	295/18723	1.15701625893911e-09	4.17879808414709e-08	2.60166701898066e-08	CFTR/ALOX5/CASR/EDN1/HNF4A/RETN/IFNG/CNR1/SPP1/TNFSF11/IL1B/HNF1A/IL6/CYP19A1/RBP4/SLC16A1/DPP4	17
GO:0071398	BP	GO:0071398	cellular response to fatty acid	8/166	38/18723	1.25716877701278e-09	4.49272420837725e-08	2.79711346730378e-08	CPS1/EDN1/LDLR/AKR1C2/LPL/AKR1C1/AKR1C3/AKR1C4	8
GO:0007568	BP	GO:0007568	aging	18/166	339/18723	1.35437777073399e-09	4.78970055379363e-08	2.98200719696694e-08	EDN1/RETN/CALCA/KYNU/CNR1/ARG1/CAT/EPO/DDC/KL/CYP1A1/SLC6A3/SNCA/JUN/TH/NQO1/MME/BGLAP	18
GO:0046456	BP	GO:0046456	icosanoid biosynthetic process	9/166	56/18723	1.44356162372021e-09	5.05246568302073e-08	3.14560145461766e-08	ALOX5/EDN1/PLA2G4A/IL1B/CYP2C9/CBR1/PLA2G1B/AKR1C3/LTC4S	9
GO:1901616	BP	GO:1901616	organic hydroxy compound catabolic process	10/166	78/18723	1.71229482665528e-09	5.93187850662723e-08	3.69311279476242e-08	CYP24A1/MAOB/CYP27B1/ALDH2/TPI1/CYP27A1/ALDH1B1/SLC6A3/AKR1C3/SULT1A1	10
GO:0019748	BP	GO:0019748	secondary metabolic process	9/166	61/18723	3.18168721331243e-09	1.09109374638341e-07	6.79301214708279e-08	ABCC2/CYP2D6/DDC/CYP1A1/AKR1C2/TH/AKR1C1/AKR1C3/AKR1C4	9
GO:0140353	BP	GO:0140353	lipid export from cell	8/166	43/18723	3.59017596083504e-09	1.20679677099356e-07	7.51336459547342e-08	EDN1/RETN/PLA2G4A/SPP1/TNFSF11/IL1B/CYP19A1/TNFRSF11A	8
GO:1903793	BP	GO:1903793	positive regulation of anion transport	8/166	43/18723	3.59017596083504e-09	1.20679677099356e-07	7.51336459547342e-08	CFTR/ABCB11/EDN1/ABCB1/PLA2G4A/TNFSF11/IL1B/TNFRSF11A	8
GO:0034103	BP	GO:0034103	regulation of tissue remodeling	10/166	86/18723	4.53423712123858e-09	1.50918970849068e-07	9.39602491171007e-08	TFRC/TF/CA2/CALCA/LEPR/SPP1/TNFSF11/IL6/TNFRSF11A/BGLAP	10
GO:0001676	BP	GO:0001676	long-chain fatty acid metabolic process	11/166	112/18723	4.62442859122013e-09	1.52426554050411e-07	9.48988514171694e-08	ALOX5/CYP2D6/PLA2G4A/CYP2E1/CYP2C9/CYP1A1/CBR1/CYP2C19/AKR1C3/CYP2B6/LTC4S	11
GO:0042448	BP	GO:0042448	progesterone metabolic process	6/166	17/18723	5.06438207742928e-09	1.61414995322975e-07	1.00494941666083e-07	SRD5A1/CYP17A1/AKR1C2/AKR1C1/AKR1C3/AKR1C4	6
GO:0044106	BP	GO:0044106	cellular amine metabolic process	11/166	113/18723	5.08427015996097e-09	1.61414995322975e-07	1.00494941666083e-07	ABCC2/MAOB/ODC1/KYNU/DDC/SLC6A3/SNCA/TDO2/PAH/TH/SULT1A1	11
GO:0150104	BP	GO:0150104	transport across blood-brain barrier	10/166	87/18723	5.08432571705773e-09	1.61414995322975e-07	1.00494941666083e-07	ABCC2/SLC2A3/TFRC/ABCB1/LEPR/SLC2A1/ABCG2/CD36/SLC5A6/SLC16A1	10
GO:0050729	BP	GO:0050729	positive regulation of inflammatory response	12/166	142/18723	5.0873061854369e-09	1.61414995322975e-07	1.00494941666083e-07	IFNG/CNR1/TNFSF11/IL1B/LDLR/IL6/TLR4/TNFRSF11A/SNCA/FABP4/LPL/PLA2G2A	12
GO:0001659	BP	GO:0001659	temperature homeostasis	13/166	174/18723	5.16373375723977e-09	1.62252864945308e-07	1.01016588732712e-07	CAV1/LEPR/CNR1/TNFSF11/IL1B/CD36/TLR4/TNFRSF11A/ALDH1A1/TSHR/IL13/ADRB2/FABP4	13
GO:0032309	BP	GO:0032309	icosanoid secretion	8/166	45/18723	5.25708840765358e-09	1.62252864945308e-07	1.01016588732712e-07	EDN1/PLA2G4A/TNFSF11/IL1B/TNFRSF11A/ACE/PLA2G1B/PLA2G2A	8
GO:0051180	BP	GO:0051180	vitamin transport	8/166	45/18723	5.25708840765358e-09	1.62252864945308e-07	1.01016588732712e-07	SLC2A3/SLC2A1/APOA1/ABCG2/TTPA/SLC5A6/AMN/SLC52A2	8
GO:0010232	BP	GO:0010232	vascular transport	10/166	88/18723	5.69275002458368e-09	1.74116093094249e-07	1.0840248505798e-07	ABCC2/SLC2A3/TFRC/ABCB1/LEPR/SLC2A1/ABCG2/CD36/SLC5A6/SLC16A1	10
GO:0019216	BP	GO:0019216	regulation of lipid metabolic process	17/166	331/18723	6.56317611860378e-09	1.98946276095177e-07	1.23861444042823e-07	BRCA1/RORA/ABCB11/ACACB/HNF4A/CAV1/CYP27B1/IFNG/APOA1/CNR1/IL1B/LDLR/PPARG/SNCA/FGFR4/ABCA3/AKR1C3	17
GO:0030301	BP	GO:0030301	cholesterol transport	11/166	117/18723	7.36001813263553e-09	2.21126208498209e-07	1.37670390408311e-07	CFTR/PON1/CETP/CAV1/APOA1/LDLR/PPARG/CD36/ABCA3/PCSK9/AKR1C1	11
GO:0015732	BP	GO:0015732	prostaglandin transport	6/166	18/18723	7.54097796004219e-09	2.24575615564414e-07	1.39817947772527e-07	ABCC2/EDN1/PLA2G4A/TNFSF11/IL1B/TNFRSF11A	6
GO:0042593	BP	GO:0042593	glucose homeostasis	15/166	258/18723	1.02244223154754e-08	3.01842728356862e-07	1.87923478347594e-07	CFTR/ALOX5/CASR/HNF4A/LEPR/CNR1/PPARG/HNF1A/IL6/RBP4/PIK3R1/SLC16A1/FGFR4/PRKAA2/TH	15
GO:0006692	BP	GO:0006692	prostanoid metabolic process	8/166	49/18723	1.06729733931934e-08	3.09698672392236e-07	1.9281449009026e-07	EDN1/PLA2G4A/IL1B/AKR1C2/CBR1/AKR1C1/AKR1C3/AKR1C4	8
GO:0006693	BP	GO:0006693	prostaglandin metabolic process	8/166	49/18723	1.06729733931934e-08	3.09698672392236e-07	1.9281449009026e-07	EDN1/PLA2G4A/IL1B/AKR1C2/CBR1/AKR1C1/AKR1C3/AKR1C4	8
GO:0033500	BP	GO:0033500	carbohydrate homeostasis	15/166	259/18723	1.07705158672104e-08	3.0988052007779e-07	1.92927706167337e-07	CFTR/ALOX5/CASR/HNF4A/LEPR/CNR1/PPARG/HNF1A/IL6/RBP4/PIK3R1/SLC16A1/FGFR4/PRKAA2/TH	15
GO:0045780	BP	GO:0045780	positive regulation of bone resorption	6/166	19/18723	1.09407783901e-08	3.11675983762257e-07	1.94045539227847e-07	TFRC/TF/CA2/SPP1/TNFSF11/TNFRSF11A	6
GO:0098754	BP	GO:0098754	detoxification	12/166	152/18723	1.10165296175172e-08	3.11675983762257e-07	1.94045539227847e-07	ABCC2/ABCB1/GSR/TPO/ABCG2/CAT/CD36/ALB/ALDH1A1/NQO1/LTC4S/HBB	12
GO:0015833	BP	GO:0015833	peptide transport	15/166	264/18723	1.39219629380538e-08	3.87418558808957e-07	2.41201911817188e-07	CFTR/ALOX5/CASR/EDN1/HNF4A/CA2/IFNG/CNR1/TNFSF11/IL1B/HNF1A/IL6/RBP4/SLC16A1/DPP4	15
GO:0032868	BP	GO:0032868	response to insulin	15/166	264/18723	1.39219629380538e-08	3.87418558808957e-07	2.41201911817188e-07	RETN/GHR/SLC2A1/CAT/IL1B/PPARG/KL/SRD5A1/PIK3R1/GPT/PCSK9/PLA2G1B/LPL/PTPN1/BGLAP	15
GO:0006638	BP	GO:0006638	neutral lipid metabolic process	11/166	129/18723	2.0595976476843e-08	5.68482440153512e-07	3.5393000227215e-07	CPS1/CETP/CAV1/PLA2G4A/APOA1/CAT/LDLR/CYP2E1/SNCA/PCSK9/LPL	11
GO:0006576	BP	GO:0006576	cellular biogenic amine metabolic process	10/166	101/18723	2.19529389750021e-08	6.01050224355903e-07	3.7420629424282e-07	MAOB/ODC1/KYNU/DDC/SLC6A3/SNCA/TDO2/PAH/TH/SULT1A1	10
GO:0015918	BP	GO:0015918	sterol transport	11/166	130/18723	2.23291251206632e-08	6.06459038277214e-07	3.77573753619299e-07	CFTR/PON1/CETP/CAV1/APOA1/LDLR/PPARG/CD36/ABCA3/PCSK9/AKR1C1	11
GO:0032308	BP	GO:0032308	positive regulation of prostaglandin secretion	5/166	11/18723	2.28243275077303e-08	6.14988824513844e-07	3.82884291023579e-07	EDN1/PLA2G4A/TNFSF11/IL1B/TNFRSF11A	5
GO:0030072	BP	GO:0030072	peptide hormone secretion	14/166	236/18723	2.5131443842584e-08	6.71820880673801e-07	4.18267212896052e-07	CFTR/ALOX5/CASR/EDN1/HNF4A/IFNG/CNR1/TNFSF11/IL1B/HNF1A/IL6/RBP4/SLC16A1/DPP4	14
GO:0071496	BP	GO:0071496	cellular response to external stimulus	16/166	320/18723	2.72340775421988e-08	7.22341353560663e-07	4.49720622571835e-07	CYP24A1/CASR/CYP27B1/SLC2A1/IL1B/TLR4/SRD5A1/CBS/PRKAA2/ALB/PCSK9/IL13/LPL/JUN/AKR1C3/BGLAP	16
GO:0010565	BP	GO:0010565	regulation of cellular ketone metabolic process	11/166	133/18723	2.83348659773631e-08	7.45712170489517e-07	4.64270998633579e-07	BRCA1/ABCB11/ACACB/CAV1/APOA1/CNR1/IL1B/PPARG/SNCA/FGFR4/AKR1C3	11
GO:0090087	BP	GO:0090087	regulation of peptide transport	13/166	202/18723	3.09631280995498e-08	8.08613999215167e-07	5.03432884404017e-07	CFTR/ALOX5/CASR/HNF4A/CA2/IFNG/CNR1/TNFSF11/IL1B/IL6/RBP4/SLC16A1/DPP4	13
GO:0002790	BP	GO:0002790	peptide secretion	14/166	242/18723	3.44581934650598e-08	8.93019593999068e-07	5.55982743895862e-07	CFTR/ALOX5/CASR/EDN1/HNF4A/IFNG/CNR1/TNFSF11/IL1B/HNF1A/IL6/RBP4/SLC16A1/DPP4	14
GO:0006090	BP	GO:0006090	pyruvate metabolic process	10/166	106/18723	3.50408236692113e-08	9.012393663407e-07	5.6110027055643e-07	SLC4A1/IFNG/GAPDH/TPI1/LDHA/ALDOB/ALDOA/PRKAA2/FBP1/PC	10
GO:0008210	BP	GO:0008210	estrogen metabolic process	7/166	38/18723	3.79901134513968e-08	9.69747632838288e-07	6.03752653821962e-07	CYP2D6/CYP19A1/CYP2C9/CYP1A1/CYP3A7/SULT1A1/UGT2B15	7
GO:0045471	BP	GO:0045471	response to ethanol	11/166	137/18723	3.85642138569113e-08	9.76935973621325e-07	6.08228024193976e-07	MAOB/CNR1/CAT/CYP2E1/RBP4/SLC6A3/G6PD/IL13/TH/NQO1/BGLAP	11
GO:0032306	BP	GO:0032306	regulation of prostaglandin secretion	5/166	12/18723	3.88472331189628e-08	9.76935973621325e-07	6.08228024193976e-07	EDN1/PLA2G4A/TNFSF11/IL1B/TNFRSF11A	5
GO:0006096	BP	GO:0006096	glycolytic process	9/166	81/18723	4.11447646478527e-08	1.02710644102544e-06	6.39463524867556e-07	SLC4A1/IFNG/GAPDH/TPI1/LDHA/ALDOB/ALDOA/PRKAA2/FBP1	9
GO:0006757	BP	GO:0006757	ATP generation from ADP	9/166	82/18723	4.58692485156953e-08	1.13668685190354e-06	7.07686907564473e-07	SLC4A1/IFNG/GAPDH/TPI1/LDHA/ALDOB/ALDOA/PRKAA2/FBP1	9
GO:0018958	BP	GO:0018958	phenol-containing compound metabolic process	10/166	110/18723	5.00468493881337e-08	1.23122502661387e-06	7.66545183610774e-07	MAOB/TPO/CYP2E1/DDC/SLC6A3/SNCA/SRD5A1/PAH/TH/SULT1A1	10
GO:0062197	BP	GO:0062197	cellular response to chemical stress	16/166	337/18723	5.58464527388574e-08	1.36401947516849e-06	8.49221333582927e-07	ALOX5/MMP9/GSR/CAV1/SLC2A1/ARG1/EPO/CD36/IL6/TLR4/SNCA/G6PD/PRKAA2/JUN/NQO1/AKR1C3	16
GO:0070555	BP	GO:0070555	response to interleukin-1	11/166	143/18723	6.00922071435988e-08	1.45723602323227e-06	9.0725678153644e-07	SELE/ABCC2/RORA/EDN1/CCL2/GHR/IL1B/EPO/IL6/TNFRSF11A/SNCA	11
GO:0006790	BP	GO:0006790	sulfur compound metabolic process	16/166	339/18723	6.0594266156015e-08	1.45898959999767e-06	9.08348536329063e-07	CPS1/ABCC2/ACACB/GSR/GHR/KYNU/CTH/MMACHC/SNCA/MAT1A/TDO2/XDH/CBS/G6PD/OPLAH/SULT1A1	16
GO:0045428	BP	GO:0045428	regulation of nitric oxide biosynthetic process	8/166	62/18723	7.25703514312894e-08	1.73226166767674e-06	1.07848428143396e-06	EDN1/ACP5/CAV1/IFNG/IL1B/CD36/TLR4/HBB	8
GO:0005996	BP	GO:0005996	monosaccharide metabolic process	14/166	257/18723	7.29641880641455e-08	1.73226166767674e-06	1.07848428143396e-06	SLC2A3/RORA/ACACB/GAPDH/TPI1/LEPR/SLC2A1/ALDOB/RBP4/ALDOA/G6PD/FBP1/GPT/PC	14
GO:0016101	BP	GO:0016101	diterpenoid metabolic process	9/166	87/18723	7.73046785517955e-08	1.82256516446768e-06	1.13470610038016e-06	CYP2D6/RBP4/CYP1A1/SRD5A1/CYP3A7/ALDH1A1/AKR1C1/AKR1C3/AKR1C4	9
GO:1990748	BP	GO:1990748	cellular detoxification	10/166	116/18723	8.31735037055317e-08	1.94740720745021e-06	1.21243118287265e-06	GSR/TPO/ABCG2/CAT/CD36/ALB/ALDH1A1/NQO1/LTC4S/HBB	10
GO:0044706	BP	GO:0044706	multi-multicellular organism process	13/166	220/18723	8.46060766643464e-08	1.96738102928395e-06	1.22486663260279e-06	ABCC2/EDN1/PGR/MMP9/CALCA/CYP27B1/SLC2A1/CNR1/ARG1/SPP1/IL1B/EPO/CYP1A1	13
GO:0006706	BP	GO:0006706	steroid catabolic process	6/166	26/18723	8.81881751161648e-08	2.03672690149238e-06	1.26804049862699e-06	CYP24A1/CYP27B1/SPP1/CYP27A1/CYP19A1/SRD5A1	6
GO:0006163	BP	GO:0006163	purine nucleotide metabolic process	17/166	396/18723	9.04011730163558e-08	2.05981196235254e-06	1.28241296656194e-06	SLC4A1/RORA/ACACB/NOS1/IFNG/GAPDH/TPI1/KYNU/LDHA/ALDOB/SNCA/ALDOA/TDO2/XDH/PRKAA2/FBP1/SULT1A1	17
GO:0019693	BP	GO:0019693	ribose phosphate metabolic process	17/166	396/18723	9.04011730163558e-08	2.05981196235254e-06	1.28241296656194e-06	SLC4A1/RORA/ACACB/IFNG/GAPDH/TPI1/KYNU/LDHA/ALDOB/SNCA/ALDOA/TDO2/XDH/G6PD/PRKAA2/FBP1/SULT1A1	17
GO:0080164	BP	GO:0080164	regulation of nitric oxide metabolic process	8/166	64/18723	9.35845554142137e-08	2.1143220078002e-06	1.3163502338308e-06	EDN1/ACP5/CAV1/IFNG/IL1B/CD36/TLR4/HBB	8
GO:0000302	BP	GO:0000302	response to reactive oxygen species	13/166	222/18723	9.40390642644566e-08	2.1143220078002e-06	1.3163502338308e-06	EDN1/MMP9/ARG1/CAT/CYP2E1/LDHA/CD36/IL6/JUN/NQO1/AKR1C3/MB/HBB	13
GO:0001666	BP	GO:0001666	response to hypoxia	15/166	307/18723	1.02163714793096e-07	2.28188034028e-06	1.42066993978211e-06	CASR/RORA/EDN1/NOS1/CAV1/B3GAT1/SLC2A1/CAT/EPO/LDHA/CYP1A1/ANGPTL4/TH/DPP4/MB	15
GO:0046031	BP	GO:0046031	ADP metabolic process	9/166	90/18723	1.0405658057545e-07	2.30896791538335e-06	1.43753432263848e-06	SLC4A1/IFNG/GAPDH/TPI1/LDHA/ALDOB/ALDOA/PRKAA2/FBP1	9
GO:0015909	BP	GO:0015909	long-chain fatty acid transport	8/166	65/18723	1.05920622179211e-07	2.33506826167805e-06	1.45378406928131e-06	PLA2G4A/SLC2A1/PPARG/CD36/ACE/FABP4/PLA2G1B/PLA2G2A	8
GO:0006775	BP	GO:0006775	fat-soluble vitamin metabolic process	7/166	44/18723	1.10316564414396e-07	2.41628862056049e-06	1.50435084104657e-06	CYP24A1/CYP27B1/IFNG/CYP27A1/TTPA/CYP1A1/CBR1	7
GO:0050708	BP	GO:0050708	regulation of protein secretion	14/166	268/18723	1.22462869036881e-07	2.66513743833468e-06	1.65928097858338e-06	CFTR/ALOX5/CASR/HNF4A/IFNG/CNR1/IL1B/IL6/TLR4/RBP4/SLC16A1/IL13/PLA2G1B/DPP4	14
GO:0019217	BP	GO:0019217	regulation of fatty acid metabolic process	9/166	93/18723	1.38535880570825e-07	2.99572811807613e-06	1.8651025691332e-06	BRCA1/ABCB11/ACACB/CAV1/APOA1/CNR1/IL1B/PPARG/SNCA	9
GO:0032310	BP	GO:0032310	prostaglandin secretion	5/166	15/18723	1.44155093349138e-07	3.07802856553663e-06	1.91634179043409e-06	EDN1/PLA2G4A/TNFSF11/IL1B/TNFRSF11A	5
GO:0055091	BP	GO:0055091	phospholipid homeostasis	5/166	15/18723	1.44155093349138e-07	3.07802856553663e-06	1.91634179043409e-06	ABCB11/CETP/HNF4A/APOA1/ABCA3	5
GO:0030316	BP	GO:0030316	osteoclast differentiation	9/166	94/18723	1.52050798259657e-07	3.22632787557209e-06	2.00867107174599e-06	TFRC/TF/CA2/IFNG/TNFSF11/TLR4/TNFRSF11A/PIK3R1/BGLAP	9
GO:2000377	BP	GO:2000377	regulation of reactive oxygen species metabolic process	11/166	157/18723	1.56445034583003e-07	3.28134417055563e-06	2.04292352359529e-06	BRCA1/ALOX5/ACP5/CD36/TLR4/SNCA/XDH/CBR1/G6PD/AKR1C1/AKR1C3	11
GO:0097237	BP	GO:0097237	cellular response to toxic substance	10/166	124/18723	1.56576658506631e-07	3.28134417055563e-06	2.04292352359529e-06	GSR/TPO/ABCG2/CAT/CD36/ALB/ALDH1A1/NQO1/LTC4S/HBB	10
GO:0030073	BP	GO:0030073	insulin secretion	12/166	195/18723	1.74371494499936e-07	3.63184799894039e-06	2.2611427895116e-06	CFTR/ALOX5/CASR/HNF4A/IFNG/CNR1/IL1B/HNF1A/IL6/RBP4/SLC16A1/DPP4	12
GO:0042759	BP	GO:0042759	long-chain fatty acid biosynthetic process	6/166	29/18723	1.77992151228886e-07	3.68465459403701e-06	2.29401951006164e-06	ALOX5/CYP2D6/CYP2E1/CYP2C9/CYP1A1/LTC4S	6
GO:0072521	BP	GO:0072521	purine-containing compound metabolic process	17/166	416/18723	1.82448384648267e-07	3.73364408433599e-06	2.32451974927422e-06	SLC4A1/RORA/ACACB/NOS1/IFNG/GAPDH/TPI1/KYNU/LDHA/ALDOB/SNCA/ALDOA/TDO2/XDH/PRKAA2/FBP1/SULT1A1	17
GO:1901655	BP	GO:1901655	cellular response to ketone	9/166	96/18723	1.82558149631745e-07	3.73364408433599e-06	2.32451974927422e-06	CFTR/ABCC2/ARG1/SPP1/SRD5A1/AKR1C2/PRKAA2/SCNN1G/AKR1C3	9
GO:0090276	BP	GO:0090276	regulation of peptide hormone secretion	12/166	196/18723	1.84332648804533e-07	3.74736133348138e-06	2.3330599357044e-06	CFTR/ALOX5/CASR/HNF4A/IFNG/CNR1/TNFSF11/IL1B/IL6/RBP4/SLC16A1/DPP4	12
GO:0009150	BP	GO:0009150	purine ribonucleotide metabolic process	16/166	368/18723	1.85883731462688e-07	3.75640040664182e-06	2.33868754872856e-06	SLC4A1/RORA/ACACB/IFNG/GAPDH/TPI1/KYNU/LDHA/ALDOB/SNCA/ALDOA/TDO2/XDH/PRKAA2/FBP1/SULT1A1	16
GO:0036293	BP	GO:0036293	response to decreased oxygen levels	15/166	322/18723	1.89445388689625e-07	3.805722453262e-06	2.36939483331527e-06	CASR/RORA/EDN1/NOS1/CAV1/B3GAT1/SLC2A1/CAT/EPO/LDHA/CYP1A1/ANGPTL4/TH/DPP4/MB	15
GO:0071248	BP	GO:0071248	cellular response to metal ion	12/166	197/18723	1.94798365736439e-07	3.89023795103065e-06	2.42201311702024e-06	EDN1/TF/MMP9/CYP1A1/SNCA/PRKAA2/FBP1/FABP4/JUN/TH/NQO1/AKR1C3	12
GO:0042908	BP	GO:0042908	xenobiotic transport	7/166	48/18723	2.05747276456923e-07	4.08486551796055e-06	2.54318578716837e-06	ABCC2/ABCB11/ABCB1/SLC2A1/ABCG2/NR1I2/ABCA3	7
GO:0006639	BP	GO:0006639	acylglycerol metabolic process	10/166	128/18723	2.1116016550984e-07	4.1679579180576e-06	2.59491806819926e-06	CPS1/CETP/CAV1/PLA2G4A/APOA1/CAT/LDLR/CYP2E1/PCSK9/LPL	10
GO:0002791	BP	GO:0002791	regulation of peptide secretion	12/166	200/18723	2.29449410802381e-07	4.5027788998502e-06	2.80337339148878e-06	CFTR/ALOX5/CASR/HNF4A/IFNG/CNR1/TNFSF11/IL1B/IL6/RBP4/SLC16A1/DPP4	12
GO:0006165	BP	GO:0006165	nucleoside diphosphate phosphorylation	9/166	99/18723	2.38272025519245e-07	4.64904325653929e-06	2.89443573649512e-06	SLC4A1/IFNG/GAPDH/TPI1/LDHA/ALDOB/ALDOA/PRKAA2/FBP1	9
GO:0050796	BP	GO:0050796	regulation of insulin secretion	11/166	165/18723	2.58855710327838e-07	5.01276137756919e-06	3.12088205446367e-06	CFTR/ALOX5/CASR/HNF4A/IFNG/CNR1/IL1B/IL6/RBP4/SLC16A1/DPP4	11
GO:0006641	BP	GO:0006641	triglyceride metabolic process	9/166	100/18723	2.59866274654544e-07	5.01276137756919e-06	3.12088205446367e-06	CPS1/CETP/CAV1/APOA1/CAT/LDLR/CYP2E1/PCSK9/LPL	9
GO:0032869	BP	GO:0032869	cellular response to insulin stimulus	12/166	203/18723	2.69493080615558e-07	5.16909044457526e-06	3.21821056126102e-06	GHR/IL1B/PPARG/KL/SRD5A1/PIK3R1/GPT/PCSK9/PLA2G1B/LPL/PTPN1/BGLAP	12
GO:0042133	BP	GO:0042133	neurotransmitter metabolic process	6/166	31/18723	2.71870046927645e-07	5.18538656920986e-06	3.22835632306748e-06	MAOB/NOS1/BCHE/SLC6A3/PAH/TH	6
GO:0043410	BP	GO:0043410	positive regulation of MAPK cascade	18/166	480/18723	2.78191442063464e-07	5.27631254639922e-06	3.28496569046419e-06	CASR/EDN1/CCL2/GHR/TNFSF11/IL1B/EPO/KL/CD36/IL6/TLR4/TNFRSF11A/XDH/FGFR4/ADRB2/PLA2G1B/PLA2G2A/PTPN1	18
GO:0046939	BP	GO:0046939	nucleotide phosphorylation	9/166	101/18723	2.83140405318847e-07	5.34034264476381e-06	3.32483002269149e-06	SLC4A1/IFNG/GAPDH/TPI1/LDHA/ALDOB/ALDOA/PRKAA2/FBP1	9
GO:0046470	BP	GO:0046470	phosphatidylcholine metabolic process	8/166	74/18723	2.95609768377577e-07	5.53538884075232e-06	3.44626332601524e-06	PON1/CETP/PLA2G4A/APOA1/LDLR/ABCA3/PLA2G1B/PLA2G2A	8
GO:0030099	BP	GO:0030099	myeloid cell differentiation	16/166	381/18723	2.96742494555794e-07	5.53538884075232e-06	3.44626332601524e-06	SLC4A1/TFRC/TF/MMP9/CA2/IFNG/TNFSF11/EPO/PPARG/TLR4/TNFRSF11A/PIK3R1/G6PD/JUN/MB/BGLAP	16
GO:0031668	BP	GO:0031668	cellular response to extracellular stimulus	13/166	246/18723	3.08155373519486e-07	5.71687154698719e-06	3.55925217156818e-06	CYP24A1/CASR/CYP27B1/SLC2A1/SRD5A1/CBS/PRKAA2/ALB/PCSK9/LPL/JUN/AKR1C3/BGLAP	13
GO:0009135	BP	GO:0009135	purine nucleoside diphosphate metabolic process	9/166	103/18723	3.35170346784646e-07	6.15082879639932e-06	3.82942848559641e-06	SLC4A1/IFNG/GAPDH/TPI1/LDHA/ALDOB/ALDOA/PRKAA2/FBP1	9
GO:0009179	BP	GO:0009179	purine ribonucleoside diphosphate metabolic process	9/166	103/18723	3.35170346784646e-07	6.15082879639932e-06	3.82942848559641e-06	SLC4A1/IFNG/GAPDH/TPI1/LDHA/ALDOB/ALDOA/PRKAA2/FBP1	9
GO:0009259	BP	GO:0009259	ribonucleotide metabolic process	16/166	385/18723	3.41318581120741e-07	6.22998162852105e-06	3.8787080412589e-06	SLC4A1/RORA/ACACB/IFNG/GAPDH/TPI1/KYNU/LDHA/ALDOB/SNCA/ALDOA/TDO2/XDH/PRKAA2/FBP1/SULT1A1	16
GO:0002573	BP	GO:0002573	myeloid leukocyte differentiation	12/166	208/18723	3.50207439325745e-07	6.35804415246474e-06	3.95843815460792e-06	TFRC/TF/MMP9/CA2/IFNG/TNFSF11/PPARG/TLR4/TNFRSF11A/PIK3R1/JUN/BGLAP	12
GO:0031649	BP	GO:0031649	heat generation	5/166	18/18723	4.0253021425962e-07	7.23063533021909e-06	4.50170242402292e-06	CNR1/TNFSF11/IL1B/TNFRSF11A/ADRB2	5
GO:0032305	BP	GO:0032305	positive regulation of icosanoid secretion	5/166	18/18723	4.0253021425962e-07	7.23063533021909e-06	4.50170242402292e-06	EDN1/PLA2G4A/TNFSF11/IL1B/TNFRSF11A	5
GO:0009185	BP	GO:0009185	ribonucleoside diphosphate metabolic process	9/166	106/18723	4.28730315526207e-07	7.66073379584986e-06	4.76947630790373e-06	SLC4A1/IFNG/GAPDH/TPI1/LDHA/ALDOB/ALDOA/PRKAA2/FBP1	9
GO:0051341	BP	GO:0051341	regulation of oxidoreductase activity	9/166	107/18723	4.64580570985678e-07	8.25785884029516e-06	5.1412388346059e-06	SLC4A1/EDN1/CAV1/CYP27B1/IFNG/CNR1/IL1B/SNCA/IL13	9
GO:0006584	BP	GO:0006584	catecholamine metabolic process	7/166	54/18723	4.73288955528705e-07	8.32547152341944e-06	5.18333363895085e-06	MAOB/DDC/SLC6A3/SNCA/PAH/TH/SULT1A1	7
GO:0009712	BP	GO:0009712	catechol-containing compound metabolic process	7/166	54/18723	4.73288955528705e-07	8.32547152341944e-06	5.18333363895085e-06	MAOB/DDC/SLC6A3/SNCA/PAH/TH/SULT1A1	7
GO:0055094	BP	GO:0055094	response to lipoprotein particle	6/166	34/18723	4.85797182522098e-07	8.50145069413671e-06	5.2928960526553e-06	CASR/LDLR/PPARG/CD36/TLR4/LPL	6
GO:0070482	BP	GO:0070482	response to oxygen levels	15/166	347/18723	4.9229085063355e-07	8.57090993795335e-06	5.33614050241387e-06	CASR/RORA/EDN1/NOS1/CAV1/B3GAT1/SLC2A1/CAT/EPO/LDHA/CYP1A1/ANGPTL4/TH/DPP4/MB	15
GO:0031669	BP	GO:0031669	cellular response to nutrient levels	12/166	215/18723	4.99235499384202e-07	8.64747204290493e-06	5.3838071039929e-06	CYP24A1/CASR/CYP27B1/SLC2A1/SRD5A1/PRKAA2/ALB/PCSK9/LPL/JUN/AKR1C3/BGLAP	12
GO:0034341	BP	GO:0034341	response to interferon-gamma	10/166	141/18723	5.20760812758272e-07	8.97453278839763e-06	5.5874310019696e-06	EDN1/CCL2/CYP27B1/IFNG/GAPDH/KYNU/ARG1/PPARG/TLR4/SNCA	10
GO:0019373	BP	GO:0019373	epoxygenase P450 pathway	5/166	19/18723	5.42383584213017e-07	9.29996095153128e-06	5.79003847474608e-06	CYP2E1/CYP2C9/CYP1A1/CYP2C19/CYP2B6	5
GO:0051091	BP	GO:0051091	positive regulation of DNA-binding transcription factor activity	13/166	260/18723	5.78806617975761e-07	9.87461541722467e-06	6.14781110232916e-06	TFRC/EDN1/CAV1/CTH/TNFSF11/CAT/IL1B/PPARG/CD36/IL6/TLR4/TNFRSF11A/PLA2G1B	13
GO:0033280	BP	GO:0033280	response to vitamin D	6/166	35/18723	5.82024249181496e-07	9.8798616298559e-06	6.15107732819182e-06	CYP24A1/CASR/CYP27B1/SPP1/ALPL/BGLAP	6
GO:0001523	BP	GO:0001523	retinoid metabolic process	8/166	81/18723	5.98574057459992e-07	1.01102434083417e-05	6.29451011982018e-06	CYP2D6/RBP4/CYP1A1/CYP3A7/ALDH1A1/AKR1C1/AKR1C3/AKR1C4	8
GO:0008207	BP	GO:0008207	C21-steroid hormone metabolic process	6/166	36/18723	6.93327988100026e-07	1.15384731352921e-05	7.18370794687746e-06	SRD5A1/CYP17A1/AKR1C2/AKR1C1/AKR1C3/AKR1C4	6
GO:0051354	BP	GO:0051354	negative regulation of oxidoreductase activity	6/166	36/18723	6.93327988100026e-07	1.15384731352921e-05	7.18370794687746e-06	SLC4A1/CAV1/CYP27B1/CNR1/SNCA/IL13	6
GO:0071402	BP	GO:0071402	cellular response to lipoprotein particle stimulus	6/166	36/18723	6.93327988100026e-07	1.15384731352921e-05	7.18370794687746e-06	CASR/LDLR/PPARG/CD36/TLR4/LPL	6
GO:0009713	BP	GO:0009713	catechol-containing compound biosynthetic process	5/166	20/18723	7.18006337783988e-07	1.17759976655876e-05	7.33158772575769e-06	DDC/SLC6A3/SNCA/PAH/TH	5
GO:0042359	BP	GO:0042359	vitamin D metabolic process	5/166	20/18723	7.18006337783988e-07	1.17759976655876e-05	7.33158772575769e-06	CYP24A1/CYP27B1/IFNG/CYP27A1/CYP1A1	5
GO:0042423	BP	GO:0042423	catecholamine biosynthetic process	5/166	20/18723	7.18006337783988e-07	1.17759976655876e-05	7.33158772575769e-06	DDC/SLC6A3/SNCA/PAH/TH	5
GO:0001503	BP	GO:0001503	ossification	16/166	408/18723	7.37855176198951e-07	1.2043357323055e-05	7.49804247878287e-06	ALOX5/CYP24A1/CASR/MMP9/CALCA/CYP27B1/SPP1/TNFSF11/CAT/PPARG/KL/IL6/TNFRSF11A/ALPL/ADRB2/BGLAP	16
GO:0009306	BP	GO:0009306	protein secretion	15/166	359/18723	7.55834561357388e-07	1.22777910804226e-05	7.64399798139328e-06	CFTR/ALOX5/CASR/HNF4A/IFNG/CNR1/IL1B/HNF1A/IL6/TLR4/RBP4/SLC16A1/IL13/PLA2G1B/DPP4	15
GO:0035592	BP	GO:0035592	establishment of protein localization to extracellular region	15/166	360/18723	7.82698368925801e-07	1.26536236309671e-05	7.87798659049127e-06	CFTR/ALOX5/CASR/HNF4A/IFNG/CNR1/IL1B/HNF1A/IL6/TLR4/RBP4/SLC16A1/IL13/PLA2G1B/DPP4	15
GO:0042401	BP	GO:0042401	cellular biogenic amine biosynthetic process	6/166	37/18723	8.21477240303943e-07	1.32176077290611e-05	8.22911598169278e-06	ODC1/DDC/SLC6A3/SNCA/PAH/TH	6
GO:0071241	BP	GO:0071241	cellular response to inorganic substance	12/166	226/18723	8.484956960417e-07	1.35879381512338e-05	8.45967903501357e-06	EDN1/TF/MMP9/CYP1A1/SNCA/PRKAA2/FBP1/FABP4/JUN/TH/NQO1/AKR1C3	12
GO:0097006	BP	GO:0097006	regulation of plasma lipoprotein particle levels	8/166	85/18723	8.69111742162181e-07	1.38527434959653e-05	8.6245435051231e-06	CETP/LIPA/APOA1/LDLR/CD36/PCSK9/LPL/PLA2G2A	8
GO:0098657	BP	GO:0098657	import into cell	12/166	227/18723	8.89050327934072e-07	1.41043264641877e-05	8.78117589026864e-06	SLC2A3/SLC9A3/NOS1/IFNG/SLC2A1/KCNJ5/CD36/SLC5A6/SLC6A3/SNCA/KCNJ1/KCNJ10	12
GO:0032303	BP	GO:0032303	regulation of icosanoid secretion	5/166	21/18723	9.35645025207999e-07	1.47744877236333e-05	9.19840984390532e-06	EDN1/PLA2G4A/TNFSF11/IL1B/TNFRSF11A	5
GO:0009309	BP	GO:0009309	amine biosynthetic process	6/166	38/18723	9.68381076588793e-07	1.50809805276099e-05	9.38922840072572e-06	ODC1/DDC/SLC6A3/SNCA/PAH/TH	6
GO:0032373	BP	GO:0032373	positive regulation of sterol transport	6/166	38/18723	9.68381076588793e-07	1.50809805276099e-05	9.38922840072572e-06	PON1/CETP/CAV1/APOA1/PPARG/ABCA3	6
GO:0032376	BP	GO:0032376	positive regulation of cholesterol transport	6/166	38/18723	9.68381076588793e-07	1.50809805276099e-05	9.38922840072572e-06	PON1/CETP/CAV1/APOA1/PPARG/ABCA3	6
GO:0071692	BP	GO:0071692	protein localization to extracellular region	15/166	368/18723	1.03056763168228e-06	1.59761511852116e-05	9.94655036970932e-06	CFTR/ALOX5/CASR/HNF4A/IFNG/CNR1/IL1B/HNF1A/IL6/TLR4/RBP4/SLC16A1/IL13/PLA2G1B/DPP4	15
GO:0019915	BP	GO:0019915	lipid storage	8/166	87/18723	1.03957347364057e-06	1.59799916987499e-05	9.94894142503365e-06	ACACB/CAV1/APOA1/IL1B/PPARG/CD36/IL6/LPL	8
GO:0051092	BP	GO:0051092	positive regulation of NF-kappaB transcription factor activity	10/166	152/18723	1.04022920925588e-06	1.59799916987499e-05	9.94894142503365e-06	TFRC/CAV1/CTH/TNFSF11/CAT/IL1B/CD36/TLR4/TNFRSF11A/PLA2G1B	10
GO:0043030	BP	GO:0043030	regulation of macrophage activation	7/166	61/18723	1.10679285501902e-06	1.69259537963494e-05	1.05378855044011e-05	RORA/PLA2G4A/LDLR/IL6/TLR4/SNCA/IL13	7
GO:0071548	BP	GO:0071548	response to dexamethasone	6/166	39/18723	1.13609453261449e-06	1.72961477050501e-05	1.07683635661548e-05	CPS1/ABCC2/EDN1/ARG1/EPO/SRD5A1	6
GO:0016052	BP	GO:0016052	carbohydrate catabolic process	10/166	154/18723	1.17234257347121e-06	1.76683792836946e-05	1.10001102555333e-05	SLC4A1/PYGM/IFNG/GAPDH/TPI1/LDHA/ALDOB/ALDOA/PRKAA2/FBP1	10
GO:0030388	BP	GO:0030388	fructose 1,6-bisphosphate metabolic process	4/166	10/18723	1.20057083063999e-06	1.76683792836946e-05	1.10001102555333e-05	IFNG/ALDOB/ALDOA/FBP1	4
GO:0030638	BP	GO:0030638	polyketide metabolic process	4/166	10/18723	1.20057083063999e-06	1.76683792836946e-05	1.10001102555333e-05	AKR1C2/AKR1C1/AKR1C3/AKR1C4	4
GO:0030647	BP	GO:0030647	aminoglycoside antibiotic metabolic process	4/166	10/18723	1.20057083063999e-06	1.76683792836946e-05	1.10001102555333e-05	AKR1C2/AKR1C1/AKR1C3/AKR1C4	4
GO:0044598	BP	GO:0044598	doxorubicin metabolic process	4/166	10/18723	1.20057083063999e-06	1.76683792836946e-05	1.10001102555333e-05	AKR1C2/AKR1C1/AKR1C3/AKR1C4	4
GO:0016137	BP	GO:0016137	glycoside metabolic process	5/166	22/18723	1.20217838425139e-06	1.76683792836946e-05	1.10001102555333e-05	AKR1C2/TH/AKR1C1/AKR1C3/AKR1C4	5
GO:0071404	BP	GO:0071404	cellular response to low-density lipoprotein particle stimulus	5/166	22/18723	1.20217838425139e-06	1.76683792836946e-05	1.10001102555333e-05	CASR/LDLR/PPARG/CD36/LPL	5
GO:2000193	BP	GO:2000193	positive regulation of fatty acid transport	5/166	22/18723	1.20217838425139e-06	1.76683792836946e-05	1.10001102555333e-05	EDN1/PLA2G4A/TNFSF11/IL1B/TNFRSF11A	5
GO:0031349	BP	GO:0031349	positive regulation of defense response	13/166	278/18723	1.22888445696274e-06	1.79755938548087e-05	1.11913781754766e-05	IFNG/CNR1/ARG1/TNFSF11/IL1B/LDLR/IL6/TLR4/TNFRSF11A/SNCA/FABP4/LPL/PLA2G2A	13
GO:0007565	BP	GO:0007565	female pregnancy	11/166	193/18723	1.23367109519011e-06	1.79755938548087e-05	1.11913781754766e-05	ABCC2/PGR/MMP9/CALCA/CYP27B1/SLC2A1/CNR1/ARG1/SPP1/IL1B/EPO	11
GO:0045429	BP	GO:0045429	positive regulation of nitric oxide biosynthetic process	6/166	40/18723	1.32682431449357e-06	1.92502929389132e-05	1.19849897593482e-05	EDN1/IFNG/IL1B/CD36/TLR4/HBB	6
GO:0019318	BP	GO:0019318	hexose metabolic process	12/166	237/18723	1.3995928665733e-06	2.02196501362398e-05	1.25884993329415e-05	RORA/ACACB/GAPDH/TPI1/LEPR/ALDOB/RBP4/ALDOA/G6PD/FBP1/GPT/PC	12
GO:1904407	BP	GO:1904407	positive regulation of nitric oxide metabolic process	6/166	41/18723	1.54293446809363e-06	2.2196027623635e-05	1.38189670469759e-05	EDN1/IFNG/IL1B/CD36/TLR4/HBB	6
GO:0009132	BP	GO:0009132	nucleoside diphosphate metabolic process	9/166	124/18723	1.61706108611783e-06	2.3164229482574e-05	1.44217573214506e-05	SLC4A1/IFNG/GAPDH/TPI1/LDHA/ALDOB/ALDOA/PRKAA2/FBP1	9
GO:0009117	BP	GO:0009117	nucleotide metabolic process	17/166	489/18723	1.71716285165554e-06	2.44948230309687e-05	1.52501680943137e-05	SLC4A1/RORA/ACACB/NOS1/IFNG/GAPDH/TPI1/KYNU/LDHA/ALDOB/SNCA/ALDOA/TDO2/XDH/PRKAA2/FBP1/SULT1A1	17
GO:0071902	BP	GO:0071902	positive regulation of protein serine/threonine kinase activity	11/166	200/18723	1.74890085389181e-06	2.48431732174171e-05	1.54670465299042e-05	EDN1/IFNG/GHR/TNFSF11/IL1B/TLR4/TNFRSF11A/SNCA/ADRB2/PLA2G1B/PTPN1	11
GO:0033574	BP	GO:0033574	response to testosterone	6/166	42/18723	1.78695200556909e-06	2.50690167723432e-05	1.56076538807426e-05	EDN1/SPP1/EPO/SRD5A1/NQO1/BGLAP	6
GO:0055090	BP	GO:0055090	acylglycerol homeostasis	6/166	42/18723	1.78695200556909e-06	2.50690167723432e-05	1.56076538807426e-05	RORA/CETP/HNF4A/APOA1/ANGPTL4/LPL	6
GO:0070328	BP	GO:0070328	triglyceride homeostasis	6/166	42/18723	1.78695200556909e-06	2.50690167723432e-05	1.56076538807426e-05	RORA/CETP/HNF4A/APOA1/ANGPTL4/LPL	6
GO:0034765	BP	GO:0034765	regulation of ion transmembrane transport	17/166	491/18723	1.8147767249003e-06	2.5333691014673e-05	1.57724367281493e-05	CFTR/ABCB1/NOS1/MMP9/CAV1/CCL2/IFNG/KCNJ5/EPO/SNCA/KCNJ1/G6PD/PCSK9/IL13/ADRB2/KCNJ10/CLCNKA	17
GO:0034599	BP	GO:0034599	cellular response to oxidative stress	13/166	288/18723	1.82074244700448e-06	2.5333691014673e-05	1.57724367281493e-05	ALOX5/MMP9/GSR/ARG1/CD36/IL6/TLR4/SNCA/G6PD/PRKAA2/JUN/NQO1/AKR1C3	13
GO:0001660	BP	GO:0001660	fever generation	4/166	11/18723	1.87356883242985e-06	2.56482507504006e-05	1.59682776550048e-05	CNR1/TNFSF11/IL1B/TNFRSF11A	4
GO:0031652	BP	GO:0031652	positive regulation of heat generation	4/166	11/18723	1.87356883242985e-06	2.56482507504006e-05	1.59682776550048e-05	CNR1/TNFSF11/IL1B/TNFRSF11A	4
GO:0042416	BP	GO:0042416	dopamine biosynthetic process	4/166	11/18723	1.87356883242985e-06	2.56482507504006e-05	1.59682776550048e-05	DDC/SLC6A3/SNCA/TH	4
GO:0042447	BP	GO:0042447	hormone catabolic process	4/166	11/18723	1.87356883242985e-06	2.56482507504006e-05	1.59682776550048e-05	SPP1/CYP19A1/SRD5A1/ACE	4
GO:0032890	BP	GO:0032890	regulation of organic acid transport	7/166	67/18723	2.11006554353847e-06	2.8769769157884e-05	1.79116956729032e-05	EDN1/PLA2G4A/ARG1/TNFSF11/IL1B/TNFRSF11A/SNCA	7
GO:0006753	BP	GO:0006753	nucleoside phosphate metabolic process	17/166	497/18723	2.1384621226074e-06	2.90403156250085e-05	1.80801344934554e-05	SLC4A1/RORA/ACACB/NOS1/IFNG/GAPDH/TPI1/KYNU/LDHA/ALDOB/SNCA/ALDOA/TDO2/XDH/PRKAA2/FBP1/SULT1A1	17
GO:0046486	BP	GO:0046486	glycerolipid metabolic process	15/166	392/18723	2.25343801901482e-06	3.04797692213359e-05	1.89763201601248e-05	PON1/CPS1/CETP/CAV1/PLA2G4A/APOA1/CAT/LDLR/CYP2E1/PIK3R1/ABCA3/PCSK9/PLA2G1B/LPL/PLA2G2A	15
GO:0010875	BP	GO:0010875	positive regulation of cholesterol efflux	5/166	26/18723	2.91801380191756e-06	3.93121303869449e-05	2.4475236901631e-05	PON1/CAV1/APOA1/PPARG/ABCA3	5
GO:0019218	BP	GO:0019218	regulation of steroid metabolic process	8/166	100/18723	3.00312029592868e-06	4.0298788160782e-05	2.50895175961089e-05	RORA/ABCB11/CYP27B1/IFNG/APOA1/LDLR/FGFR4/AKR1C3	8
GO:0098869	BP	GO:0098869	cellular oxidant detoxification	8/166	101/18723	3.23709706071233e-06	4.32674981146392e-05	2.69377989967276e-05	GSR/TPO/CAT/CD36/ALB/NQO1/LTC4S/HBB	8
GO:0062014	BP	GO:0062014	negative regulation of small molecule metabolic process	8/166	102/18723	3.48636459686921e-06	4.64165012014547e-05	2.88983286295701e-05	SLC4A1/BRCA1/ACACB/CYP27B1/LEPR/CNR1/FBP1/AKR1C3	8
GO:0002673	BP	GO:0002673	regulation of acute inflammatory response	6/166	48/18723	4.00055207824353e-06	5.28590493463385e-05	3.29093779047973e-05	CNR1/TNFSF11/IL1B/F12/IL6/TNFRSF11A	6
GO:0071900	BP	GO:0071900	regulation of protein serine/threonine kinase activity	14/166	359/18723	4.00140668100412e-06	5.28590493463385e-05	3.29093779047973e-05	EDN1/CDKN3/CAV1/IFNG/GHR/TNFSF11/IL1B/PPARG/TLR4/TNFRSF11A/SNCA/ADRB2/PLA2G1B/PTPN1	14
GO:0032409	BP	GO:0032409	regulation of transporter activity	13/166	310/18723	4.08814814093668e-06	5.37955927848063e-05	3.34924580456991e-05	CFTR/PON1/ABCB1/NOS1/MMP9/CAV1/CCL2/IFNG/EPO/PPARG/SNCA/PCSK9/ADRB2	13
GO:0043405	BP	GO:0043405	regulation of MAP kinase activity	10/166	177/18723	4.12094240482016e-06	5.40177585496696e-05	3.36307756507981e-05	EDN1/CAV1/GHR/TNFSF11/IL1B/PPARG/TLR4/TNFRSF11A/PLA2G1B/PTPN1	10
GO:0034764	BP	GO:0034764	positive regulation of transmembrane transport	11/166	219/18723	4.21004086638128e-06	5.49734182360171e-05	3.42257573266948e-05	CFTR/ABCB1/NOS1/CA2/CCL2/IFNG/SNCA/PIK3R1/G6PD/IL13/ADRB2	11
GO:0002675	BP	GO:0002675	positive regulation of acute inflammatory response	5/166	28/18723	4.29766402839824e-06	5.59025646605825e-05	3.48042321799704e-05	CNR1/TNFSF11/IL1B/IL6/TNFRSF11A	5
GO:0006953	BP	GO:0006953	acute-phase response	6/166	49/18723	4.52552311330529e-06	5.86417975941659e-05	3.65096440800202e-05	CNR1/TNFSF11/IL1B/EPO/IL6/TNFRSF11A	6
GO:0042116	BP	GO:0042116	macrophage activation	8/166	106/18723	4.65293415026668e-06	6.00635415975489e-05	3.73948039773283e-05	RORA/IFNG/PLA2G4A/LDLR/IL6/TLR4/SNCA/IL13	8
GO:0014823	BP	GO:0014823	response to activity	7/166	76/18723	4.96159656160792e-06	6.35646050062599e-05	3.95745219293295e-05	EDN1/CAT/IL6/SRD5A1/PRKAA2/TH/BGLAP	7
GO:2000379	BP	GO:2000379	positive regulation of reactive oxygen species metabolic process	7/166	76/18723	4.96159656160792e-06	6.35646050062599e-05	3.95745219293295e-05	CD36/TLR4/SNCA/XDH/CBR1/AKR1C1/AKR1C3	7
GO:0042572	BP	GO:0042572	retinol metabolic process	6/166	50/18723	5.10514082852134e-06	6.51577184692855e-05	4.05663742923262e-05	CYP2D6/RBP4/CYP1A1/CYP3A7/ALDH1A1/AKR1C3	6
GO:0031650	BP	GO:0031650	regulation of heat generation	4/166	14/18723	5.56616379814563e-06	7.03124397003698e-05	4.37756387623727e-05	CNR1/TNFSF11/IL1B/TNFRSF11A	4
GO:0106106	BP	GO:0106106	cold-induced thermogenesis	9/166	144/18723	5.57114765225316e-06	7.03124397003698e-05	4.37756387623727e-05	CAV1/LEPR/CD36/TLR4/ALDH1A1/TSHR/IL13/ADRB2/FABP4	9
GO:0120161	BP	GO:0120161	regulation of cold-induced thermogenesis	9/166	144/18723	5.57114765225316e-06	7.03124397003698e-05	4.37756387623727e-05	CAV1/LEPR/CD36/TLR4/ALDH1A1/TSHR/IL13/ADRB2/FABP4	9
GO:0010874	BP	GO:0010874	regulation of cholesterol efflux	6/166	51/18723	5.74364221565751e-06	7.22209826746564e-05	4.49638735635099e-05	PON1/CETP/CAV1/APOA1/PPARG/ABCA3	6
GO:0032371	BP	GO:0032371	regulation of sterol transport	7/166	78/18723	5.90751440796367e-06	7.37353360846936e-05	4.59066909101821e-05	PON1/CETP/CAV1/APOA1/PPARG/ABCA3/PCSK9	7
GO:0032374	BP	GO:0032374	regulation of cholesterol transport	7/166	78/18723	5.90751440796367e-06	7.37353360846936e-05	4.59066909101821e-05	PON1/CETP/CAV1/APOA1/PPARG/ABCA3/PCSK9	7
GO:0008209	BP	GO:0008209	androgen metabolic process	5/166	30/18723	6.142941987406e-06	7.6114189953443e-05	4.73877353465665e-05	SPP1/CYP19A1/SRD5A1/CYP17A1/AKR1C4	5
GO:0009072	BP	GO:0009072	aromatic amino acid family metabolic process	5/166	30/18723	6.142941987406e-06	7.6114189953443e-05	4.73877353465665e-05	HGD/KYNU/TDO2/PAH/TH	5
GO:0032103	BP	GO:0032103	positive regulation of response to external stimulus	15/166	427/18723	6.36279016747154e-06	7.8551536794785e-05	4.89051967704607e-05	CASR/EDN1/IFNG/CNR1/ARG1/TNFSF11/IL1B/LDLR/IL6/TLR4/TNFRSF11A/SNCA/FABP4/LPL/PLA2G2A	15
GO:0043406	BP	GO:0043406	positive regulation of MAP kinase activity	8/166	112/18723	7.01366185205567e-06	8.62731231439456e-05	5.37125591110899e-05	EDN1/GHR/TNFSF11/IL1B/TLR4/TNFRSF11A/PLA2G1B/PTPN1	8
GO:0001516	BP	GO:0001516	prostaglandin biosynthetic process	5/166	31/18723	7.27199428365183e-06	8.84889626989174e-05	5.50921128902957e-05	EDN1/PLA2G4A/IL1B/CBR1/AKR1C3	5
GO:0046457	BP	GO:0046457	prostanoid biosynthetic process	5/166	31/18723	7.27199428365183e-06	8.84889626989174e-05	5.50921128902957e-05	EDN1/PLA2G4A/IL1B/CBR1/AKR1C3	5
GO:0070633	BP	GO:0070633	transepithelial transport	5/166	31/18723	7.27199428365183e-06	8.84889626989174e-05	5.50921128902957e-05	CFTR/ABCC2/EDN1/ABCB1/ABCG2	5
GO:0050878	BP	GO:0050878	regulation of body fluid levels	14/166	379/18723	7.43821421306074e-06	9.01883473333614e-05	5.61501283452104e-05	CFTR/SLC4A1/EDN1/HNF4A/CAV1/PLA2G4A/F12/CD36/IL6/TLR4/SLC6A3/XDH/SCNN1G/HBB	14
GO:0034310	BP	GO:0034310	primary alcohol catabolic process	4/166	15/18723	7.53780332716253e-06	9.10706131520171e-05	5.66994159241145e-05	ALDH2/ALDH1B1/AKR1C3/SULT1A1	4
GO:0048732	BP	GO:0048732	gland development	15/166	436/18723	8.16443281655343e-06	9.82916645822655e-05	6.11951515328081e-05	CPS1/PGR/HNF4A/CAV1/APOA1/ARG1/TNFSF11/HNF1A/IL6/CYP1A1/TNFRSF11A/SLC6A3/SRD5A1/XDH/PCSK9	15
GO:0046364	BP	GO:0046364	monosaccharide biosynthetic process	7/166	82/18723	8.25248060864359e-06	9.90006065948586e-05	6.16365298945744e-05	TPI1/LEPR/RBP4/G6PD/FBP1/GPT/PC	7
GO:0043279	BP	GO:0043279	response to alkaloid	8/166	115/18723	8.53077493629277e-06	0.000101224799347471	6.30212842693504e-05	GHR/BCHE/CNR1/DDC/SLC6A3/SNCA/TH/NQO1	8
GO:0010039	BP	GO:0010039	response to iron ion	5/166	32/18723	8.55714798607489e-06	0.000101224799347471	6.30212842693504e-05	TF/CYP1A1/SLC6A3/SNCA/G6PD	5
GO:0010743	BP	GO:0010743	regulation of macrophage derived foam cell differentiation	5/166	32/18723	8.55714798607489e-06	0.000101224799347471	6.30212842693504e-05	CETP/PPARG/CD36/LPL/PLA2G2A	5
GO:2000191	BP	GO:2000191	regulation of fatty acid transport	5/166	32/18723	8.55714798607489e-06	0.000101224799347471	6.30212842693504e-05	EDN1/PLA2G4A/TNFSF11/IL1B/TNFRSF11A	5
GO:1901361	BP	GO:1901361	organic cyclic compound catabolic process	16/166	495/18723	8.82262524156836e-06	0.000104002821858071	6.47508460711596e-05	CYP24A1/ABCC2/MAOB/CYP27B1/HGD/KYNU/SPP1/CYP27A1/IL6/CYP19A1/CYP1A1/SLC6A3/SRD5A1/TDO2/XDH/PAH	16
GO:0046164	BP	GO:0046164	alcohol catabolic process	6/166	55/18723	8.9788721963018e-06	0.000105478446735103	6.5669551521304e-05	ALDH2/TPI1/CYP27A1/ALDH1B1/AKR1C3/SULT1A1	6
GO:0045860	BP	GO:0045860	positive regulation of protein kinase activity	14/166	386/18723	9.15091694764462e-06	0.000107128838059495	6.66970643588762e-05	EDN1/CALCA/IFNG/GHR/TNFSF11/IL1B/EPO/TLR4/TNFRSF11A/SNCA/ACE/ADRB2/PLA2G1B/PTPN1	14
GO:1903039	BP	GO:1903039	positive regulation of leukocyte cell-cell adhesion	11/166	239/18723	9.66408359724095e-06	0.000112747641967811	7.01952608546205e-05	SELE/ALOX5/TFRC/CAV1/CCL2/IFNG/TNFSF11/IL1B/EPO/IL6/DPP4	11
GO:0009074	BP	GO:0009074	aromatic amino acid family catabolic process	4/166	16/18723	9.98101122653363e-06	0.000116046346281102	7.2248992584281e-05	HGD/KYNU/TDO2/PAH	4
GO:0006006	BP	GO:0006006	glucose metabolic process	10/166	196/18723	1.01480138670566e-05	0.000117585348391321	7.32071559010225e-05	RORA/ACACB/GAPDH/TPI1/LEPR/RBP4/G6PD/FBP1/GPT/PC	10
GO:1990845	BP	GO:1990845	adaptive thermogenesis	9/166	157/18723	1.12344318368639e-05	0.000129730939068547	8.07688475775963e-05	CAV1/LEPR/CD36/TLR4/ALDH1A1/TSHR/IL13/ADRB2/FABP4	9
GO:0006898	BP	GO:0006898	receptor-mediated endocytosis	11/166	244/18723	1.17402423735315e-05	0.000135112280875049	8.41192031616458e-05	SELE/TFRC/TF/CAV1/LDLR/CD36/SNCA/GRIA1/AMN/PCSK9/ADRB2	11
GO:0042743	BP	GO:0042743	hydrogen peroxide metabolic process	6/166	58/18723	1.2264277503861e-05	0.000140666290964892	8.75770598426487e-05	MAOB/TPO/CAT/CYP1A1/SNCA/HBB	6
GO:0032768	BP	GO:0032768	regulation of monooxygenase activity	6/166	59/18723	1.35532408042332e-05	0.000154926776196537	9.64554582133624e-05	CAV1/CYP27B1/IFNG/CNR1/IL1B/SNCA	6
GO:0055074	BP	GO:0055074	calcium ion homeostasis	15/166	460/18723	1.53798466992416e-05	0.000175216709878943	0.000109087715196316	CASR/EDN1/NOS1/CAV1/CALCA/CYP27B1/CNR1/TNFSF11/EPO/KL/CD36/SNCA/GRIA1/IL13/PLA2G1B	15
GO:0002700	BP	GO:0002700	regulation of production of molecular mediator of immune response	9/166	164/18723	1.59419914572913e-05	0.000181013581931452	0.000112696774674321	TFRC/APOA1/ARG1/IL1B/CD36/IL6/TLR4/RBP4/IL13	9
GO:0050994	BP	GO:0050994	regulation of lipid catabolic process	6/166	61/18723	1.64595908702099e-05	0.000183623064936701	0.000114321405904316	ABCB11/ACACB/APOA1/CNR1/IL1B/LDLR	6
GO:0071384	BP	GO:0071384	cellular response to corticosteroid stimulus	6/166	61/18723	1.64595908702099e-05	0.000183623064936701	0.000114321405904316	ABCC2/EDN1/ARG1/SRD5A1/SCNN1G/AKR1C3	6
GO:0034612	BP	GO:0034612	response to tumor necrosis factor	11/166	253/18723	1.6466281222021e-05	0.000183623064936701	0.000114321405904316	SELE/BRCA1/ABCC2/RORA/EDN1/CCL2/CALCA/APOA1/TNFSF11/TNFRSF11A/FABP4	11
GO:0030299	BP	GO:0030299	intestinal cholesterol absorption	4/166	18/18723	1.65504146894346e-05	0.000183623064936701	0.000114321405904316	APOA1/LDLR/CD36/AKR1C1	4
GO:0032769	BP	GO:0032769	negative regulation of monooxygenase activity	4/166	18/18723	1.65504146894346e-05	0.000183623064936701	0.000114321405904316	CAV1/CYP27B1/CNR1/SNCA	4
GO:0033189	BP	GO:0033189	response to vitamin A	4/166	18/18723	1.65504146894346e-05	0.000183623064936701	0.000114321405904316	ARG1/CAT/EPO/CYP1A1	4
GO:0042136	BP	GO:0042136	neurotransmitter biosynthetic process	4/166	18/18723	1.65504146894346e-05	0.000183623064936701	0.000114321405904316	NOS1/SLC6A3/PAH/TH	4
GO:0060416	BP	GO:0060416	response to growth hormone	5/166	37/18723	1.78714467112278e-05	0.000197633751089962	0.000123044282517214	CPS1/GHR/SRD5A1/PIK3R1/PTPN1	5
GO:0007588	BP	GO:0007588	excretion	6/166	62/18723	1.80904304805547e-05	0.000199405881433387	0.000124147588533677	EDN1/ABCG2/KCNJ1/AMN/SCNN1G/CLCNKA	6
GO:0033674	BP	GO:0033674	positive regulation of kinase activity	15/166	467/18723	1.8349785915452e-05	0.000201610107388219	0.00012551991183181	EDN1/CALCA/IFNG/GHR/TNFSF11/IL1B/EPO/TLR4/TNFRSF11A/SNCA/ACE/FGFR4/ADRB2/PLA2G1B/PTPN1	15
GO:0034767	BP	GO:0034767	positive regulation of ion transmembrane transport	9/166	167/18723	1.8422649379997e-05	0.00020175772466158	0.000125611816485684	CFTR/ABCB1/NOS1/CCL2/IFNG/SNCA/G6PD/IL13/ADRB2	9
GO:0010742	BP	GO:0010742	macrophage derived foam cell differentiation	5/166	38/18723	2.04325172619307e-05	0.000222334602898252	0.000138422721531568	CETP/PPARG/CD36/LPL/PLA2G2A	5
GO:0090077	BP	GO:0090077	foam cell differentiation	5/166	38/18723	2.04325172619307e-05	0.000222334602898252	0.000138422721531568	CETP/PPARG/CD36/LPL/PLA2G2A	5
GO:0019221	BP	GO:0019221	cytokine-mediated signaling pathway	15/166	472/18723	2.07718312515407e-05	0.000224997069118106	0.000140080339443192	EDN1/CAV1/CCL2/IFNG/GHR/LEPR/APOA1/ARG1/TNFSF11/IL1B/EPO/PPARG/IL6/TNFRSF11A/PTPN1	15
GO:0070997	BP	GO:0070997	neuron death	13/166	361/18723	2.08097436533388e-05	0.000224997069118106	0.000140080339443192	CCL2/IFNG/GAPDH/GHR/EPO/TLR4/SNCA/G6PD/PCSK9/IL13/BDNF/JUN/NQO1	13
GO:0045670	BP	GO:0045670	regulation of osteoclast differentiation	6/166	64/18723	2.17430340989069e-05	0.000233600002423383	0.00014543641729049	CA2/IFNG/TNFSF11/TLR4/PIK3R1/BGLAP	6
GO:1903409	BP	GO:1903409	reactive oxygen species biosynthetic process	6/166	64/18723	2.17430340989069e-05	0.000233600002423383	0.00014543641729049	ALOX5/MAOB/CD36/TLR4/CYP1A1/SNCA	6
GO:0046890	BP	GO:0046890	regulation of lipid biosynthetic process	9/166	171/18723	2.22355081706533e-05	0.000238137382458574	0.000148261332912741	BRCA1/CYP27B1/IFNG/APOA1/IL1B/LDLR/FGFR4/ABCA3/AKR1C3	9
GO:0042417	BP	GO:0042417	dopamine metabolic process	5/166	39/18723	2.32702264868301e-05	0.00024843527963141	0.000154672673901208	MAOB/DDC/SLC6A3/SNCA/TH	5
GO:0032102	BP	GO:0032102	negative regulation of response to external stimulus	14/166	420/18723	2.34670476777718e-05	0.00024975118139823	0.000155491937756033	ALOX5/RORA/EDN1/ACP5/CCL2/APOA1/ARG1/SPP1/LDLR/F12/PPARG/SLC6A3/IL13/DPP4	14
GO:0007596	BP	GO:0007596	blood coagulation	10/166	217/18723	2.45081877044096e-05	0.00026001655392647	0.000161883029310705	SLC4A1/EDN1/HNF4A/CAV1/PLA2G4A/F12/CD36/IL6/TLR4/HBB	10
GO:0046887	BP	GO:0046887	positive regulation of hormone secretion	8/166	133/18723	2.46959243733268e-05	0.000261192097344064	0.000162614907826333	CFTR/CASR/EDN1/RETN/SPP1/TNFSF11/CYP19A1/RBP4	8
GO:0120162	BP	GO:0120162	positive regulation of cold-induced thermogenesis	7/166	97/18723	2.49509219382327e-05	0.00026306950304441	0.000163783756953159	CAV1/LEPR/CD36/TSHR/IL13/ADRB2/FABP4	7
GO:0030522	BP	GO:0030522	intracellular receptor signaling pathway	11/166	265/18723	2.52798483789395e-05	0.000265712338224457	0.000165429152826823	BRCA1/CYP24A1/RORA/PGR/HNF4A/CYP27B1/PPARG/TLR4/NR1I2/NR3C2/AKR1C3	11
GO:0006837	BP	GO:0006837	serotonin transport	4/166	20/18723	2.58445271457544e-05	0.000270809165616778	0.00016860237332253	MAOB/NOS1/CNR1/SNCA	4
GO:0042446	BP	GO:0042446	hormone biosynthetic process	6/166	66/18723	2.59674502110698e-05	0.000271259979897175	0.000168883044611589	CYP27B1/TPO/CYP19A1/SRD5A1/CYP17A1/CYP21A2	6
GO:0032094	BP	GO:0032094	response to food	5/166	40/18723	2.64049982257354e-05	0.000273307832245036	0.000170158011672904	CPS1/GHR/CYP1A1/SLC16A1/G6PD	5
GO:0032892	BP	GO:0032892	positive regulation of organic acid transport	5/166	40/18723	2.64049982257354e-05	0.000273307832245036	0.000170158011672904	EDN1/PLA2G4A/TNFSF11/IL1B/TNFRSF11A	5
GO:1901661	BP	GO:1901661	quinone metabolic process	5/166	40/18723	2.64049982257354e-05	0.000273307832245036	0.000170158011672904	AKR1C2/CBR1/AKR1C1/AKR1C3/AKR1C4	5
GO:0022900	BP	GO:0022900	electron transport chain	9/166	175/18723	2.66992990694952e-05	0.000275514043589472	0.00017153157104958	MAOB/GSR/ALDH2/CYP19A1/SNCA/SRD5A1/CYB5A/GLDC/AKR1C4	9
GO:1901214	BP	GO:1901214	regulation of neuron death	12/166	319/18723	2.85219557010004e-05	0.000293430423045141	0.000182686083086472	CCL2/IFNG/GHR/EPO/TLR4/SNCA/G6PD/PCSK9/IL13/BDNF/JUN/NQO1	12
GO:0098739	BP	GO:0098739	import across plasma membrane	9/166	177/18723	2.92023768927671e-05	0.00029952286873397	0.000186479162985137	SLC2A3/SLC9A3/IFNG/SLC2A1/KCNJ5/CD36/SLC5A6/KCNJ1/KCNJ10	9
GO:0007599	BP	GO:0007599	hemostasis	10/166	222/18723	2.97780380780675e-05	0.000303592910735853	0.000189013119838026	SLC4A1/EDN1/HNF4A/CAV1/PLA2G4A/F12/CD36/IL6/TLR4/HBB	10
GO:0050817	BP	GO:0050817	coagulation	10/166	222/18723	2.97780380780675e-05	0.000303592910735853	0.000189013119838026	SLC4A1/EDN1/HNF4A/CAV1/PLA2G4A/F12/CD36/IL6/TLR4/HBB	10
GO:0006109	BP	GO:0006109	regulation of carbohydrate metabolic process	9/166	178/18723	3.05267673223179e-05	0.000310294536105597	0.000193185467328126	SLC4A1/RORA/ACACB/IFNG/LEPR/SNCA/PRKAA2/FBP1/GPT	9
GO:0046686	BP	GO:0046686	response to cadmium ion	6/166	68/18723	3.0828201929721e-05	0.000312423121048964	0.000194510697485875	MMP9/ARG1/CAT/CYB5A/JUN/AKR1C3	6
GO:0002274	BP	GO:0002274	myeloid leukocyte activation	10/166	223/18723	3.09410037396354e-05	0.000312633058619233	0.00019464140197114	RORA/IFNG/PLA2G4A/CNR1/LDLR/IL6/TLR4/SNCA/IL13/PLA2G2A	10
GO:0019370	BP	GO:0019370	leukotriene biosynthetic process	4/166	21/18723	3.1705440585883e-05	0.000314736756693196	0.000195951137877664	ALOX5/PLA2G4A/PLA2G1B/LTC4S	4
GO:0044241	BP	GO:0044241	lipid digestion	4/166	21/18723	3.1705440585883e-05	0.000314736756693196	0.000195951137877664	APOA1/LDLR/CD36/AKR1C1	4
GO:0051767	BP	GO:0051767	nitric-oxide synthase biosynthetic process	4/166	21/18723	3.1705440585883e-05	0.000314736756693196	0.000195951137877664	EDN1/CCL2/IFNG/TLR4	4
GO:0051769	BP	GO:0051769	regulation of nitric-oxide synthase biosynthetic process	4/166	21/18723	3.1705440585883e-05	0.000314736756693196	0.000195951137877664	EDN1/CCL2/IFNG/TLR4	4
GO:0098856	BP	GO:0098856	intestinal lipid absorption	4/166	21/18723	3.1705440585883e-05	0.000314736756693196	0.000195951137877664	APOA1/LDLR/CD36/AKR1C1	4
GO:1902644	BP	GO:1902644	tertiary alcohol metabolic process	4/166	21/18723	3.1705440585883e-05	0.000314736756693196	0.000195951137877664	AKR1C2/AKR1C1/AKR1C3/AKR1C4	4
GO:0048660	BP	GO:0048660	regulation of smooth muscle cell proliferation	9/166	180/18723	3.33288578170939e-05	0.000329887674312052	0.000205383908229936	EDN1/MMP9/IFNG/PPARG/IL6/TLR4/IGFBP3/IL13/JUN	9
GO:0033344	BP	GO:0033344	cholesterol efflux	6/166	69/18723	3.35185848100859e-05	0.000330801149506516	0.000205952626372865	PON1/CETP/CAV1/APOA1/PPARG/ABCA3	6
GO:0051235	BP	GO:0051235	maintenance of location	12/166	327/18723	3.63129538952987e-05	0.000357340517317505	0.000222475702278443	ACACB/NOS1/CAV1/APOA1/IL1B/PPARG/CD36/IL6/SNCA/ALB/IL13/LPL	12
GO:0035296	BP	GO:0035296	regulation of tube diameter	8/166	141/18723	3.75808565101095e-05	0.000367685901590264	0.000228916608136811	CPS1/CASR/EDN1/NOS1/CAV1/CALCA/ACE/ADRB2	8
GO:0097746	BP	GO:0097746	blood vessel diameter maintenance	8/166	141/18723	3.75808565101095e-05	0.000367685901590264	0.000228916608136811	CPS1/CASR/EDN1/NOS1/CAV1/CALCA/ACE/ADRB2	8
GO:0042430	BP	GO:0042430	indole-containing compound metabolic process	4/166	22/18723	3.84839432973567e-05	0.000374363861015833	0.000233074221508346	KYNU/DDC/SRD5A1/TDO2	4
GO:0055093	BP	GO:0055093	response to hyperoxia	4/166	22/18723	3.84839432973567e-05	0.000374363861015833	0.000233074221508346	CAV1/CAT/EPO/CYP1A1	4
GO:0071356	BP	GO:0071356	cellular response to tumor necrosis factor	10/166	229/18723	3.87689471020632e-05	0.000376058786890013	0.000234129460995317	BRCA1/ABCC2/RORA/EDN1/CCL2/CALCA/APOA1/TNFSF11/TNFRSF11A/FABP4	10
GO:0022898	BP	GO:0022898	regulation of transmembrane transporter activity	11/166	278/18723	3.91749460658962e-05	0.000378914364369566	0.000235907307543319	CFTR/ABCB1/NOS1/MMP9/CAV1/CCL2/IFNG/EPO/SNCA/PCSK9/ADRB2	11
GO:0035150	BP	GO:0035150	regulation of tube size	8/166	142/18723	3.95278552303167e-05	0.000380529888017056	0.000236913112204712	CPS1/CASR/EDN1/NOS1/CAV1/CALCA/ACE/ADRB2	8
GO:0048659	BP	GO:0048659	smooth muscle cell proliferation	9/166	184/18723	3.95911023739988e-05	0.000380529888017056	0.000236913112204712	EDN1/MMP9/IFNG/PPARG/IL6/TLR4/IGFBP3/IL13/JUN	9
GO:0070371	BP	GO:0070371	ERK1 and ERK2 cascade	12/166	330/18723	3.9678226909584e-05	0.000380529888017056	0.000236913112204712	CASR/TF/CCL2/TNFSF11/IL1B/EPO/CD36/TLR4/TNFRSF11A/FGFR4/PLA2G2A/PTPN1	12
GO:0062013	BP	GO:0062013	positive regulation of small molecule metabolic process	8/166	143/18723	4.15583950505542e-05	0.000397438735765159	0.000247440347699074	NOS1/IFNG/APOA1/IL1B/PPARG/SNCA/PRKAA2/GPT	8
GO:0150076	BP	GO:0150076	neuroinflammatory response	5/166	44/18723	4.23513983065279e-05	0.000403884823737815	0.000251453600826458	MMP9/IFNG/IL1B/LDLR/IL6	5
GO:0008217	BP	GO:0008217	regulation of blood pressure	9/166	186/18723	4.30781818548106e-05	0.000409665062736925	0.000255052304775055	EDN1/NOS1/CALCA/CNR1/PPARG/ACE/ADRB2/MME/HBB	9
GO:0046618	BP	GO:0046618	xenobiotic export	4/166	23/18723	4.6264744658658e-05	0.000437517571354162	0.000272392925596204	ABCC2/ABCB11/ABCB1/ABCA3	4
GO:0071305	BP	GO:0071305	cellular response to vitamin D	4/166	23/18723	4.6264744658658e-05	0.000437517571354162	0.000272392925596204	CYP24A1/CASR/CYP27B1/BGLAP	4
GO:1903037	BP	GO:1903037	regulation of leukocyte cell-cell adhesion	12/166	336/18723	4.72287465354202e-05	0.000443657456394593	0.000276215540637266	SELE/ALOX5/TFRC/CAV1/CCL2/IFNG/ARG1/TNFSF11/IL1B/EPO/IL6/DPP4	12
GO:0031670	BP	GO:0031670	cellular response to nutrient	5/166	45/18723	4.73060380603366e-05	0.000443657456394593	0.000276215540637266	CYP24A1/CASR/CYP27B1/LPL/BGLAP	5
GO:0046189	BP	GO:0046189	phenol-containing compound biosynthetic process	5/166	45/18723	4.73060380603366e-05	0.000443657456394593	0.000276215540637266	DDC/SLC6A3/SNCA/PAH/TH	5
GO:0022409	BP	GO:0022409	positive regulation of cell-cell adhesion	11/166	284/18723	4.75436475965461e-05	0.000444657530551719	0.000276838174202884	SELE/ALOX5/TFRC/CAV1/CCL2/IFNG/TNFSF11/IL1B/EPO/IL6/DPP4	11
GO:0042542	BP	GO:0042542	response to hydrogen peroxide	8/166	146/18723	4.81797574728639e-05	0.000449368891814211	0.00027977140834445	ARG1/CAT/LDHA/IL6/JUN/NQO1/MB/HBB	8
GO:0033138	BP	GO:0033138	positive regulation of peptidyl-serine phosphorylation	7/166	108/18723	4.99208595715679e-05	0.00046433237875472	0.000289087486718697	TFRC/NOS1/CAV1/IFNG/IL6/SNCA/BDNF	7
GO:0001889	BP	GO:0001889	liver development	8/166	147/18723	5.05732970137636e-05	0.000469115692245157	0.000292065517410519	CPS1/HNF4A/ARG1/HNF1A/IL6/CYP1A1/SRD5A1/PCSK9	8
GO:0035094	BP	GO:0035094	response to nicotine	5/166	46/18723	5.2697182845851e-05	0.00048748483858764	0.000303501916404614	EDN1/CNR1/SLC6A3/IL13/TH	5
GO:0006094	BP	GO:0006094	gluconeogenesis	6/166	75/18723	5.38892652004232e-05	0.000497157759118035	0.000309524154812499	TPI1/LEPR/RBP4/FBP1/GPT/PC	6
GO:0032611	BP	GO:0032611	interleukin-1 beta production	7/166	110/18723	5.61353573149294e-05	0.000513691477315864	0.000319817839376871	ACP5/IFNG/APOA1/CD36/IL6/TLR4/LPL	7
GO:0032651	BP	GO:0032651	regulation of interleukin-1 beta production	7/166	110/18723	5.61353573149294e-05	0.000513691477315864	0.000319817839376871	ACP5/IFNG/APOA1/CD36/IL6/TLR4/LPL	7
GO:1904659	BP	GO:1904659	glucose transmembrane transport	7/166	110/18723	5.61353573149294e-05	0.000513691477315864	0.000319817839376871	SLC2A3/EDN1/SLC2A1/IL1B/HNF1A/PIK3R1/PLA2G1B	7
GO:0061008	BP	GO:0061008	hepaticobiliary system development	8/166	150/18723	5.83564294221432e-05	0.000531497880742858	0.000330903881724412	CPS1/HNF4A/ARG1/HNF1A/IL6/CYP1A1/SRD5A1/PCSK9	8
GO:0001774	BP	GO:0001774	microglial cell activation	5/166	47/18723	5.8550871103926e-05	0.000531497880742858	0.000330903881724412	IFNG/LDLR/IL6/SNCA/IL13	5
GO:0042311	BP	GO:0042311	vasodilation	5/166	47/18723	5.8550871103926e-05	0.000531497880742858	0.000330903881724412	CPS1/CASR/NOS1/CALCA/ADRB2	5
GO:0055067	BP	GO:0055067	monovalent inorganic cation homeostasis	8/166	151/18723	6.11624155214146e-05	0.000553723735187207	0.000344741418574036	CFTR/SLC4A1/SLC9A3/EDN1/CA2/TTPA/SCNN1G/KCNJ10	8
GO:0002526	BP	GO:0002526	acute inflammatory response	7/166	112/18723	6.29692746187814e-05	0.000568565657794582	0.000353981812526632	CNR1/TNFSF11/IL1B/EPO/F12/IL6/TNFRSF11A	7
GO:0031623	BP	GO:0031623	receptor internalization	7/166	113/18723	6.66328874179685e-05	0.000600049476880645	0.000373583241477819	SELE/TFRC/CAV1/CD36/SNCA/GRIA1/PCSK9	7
GO:0019319	BP	GO:0019319	hexose biosynthetic process	6/166	78/18723	6.72525321903736e-05	0.000602451586722716	0.000375078764790083	TPI1/LEPR/RBP4/FBP1/GPT/PC	6
GO:0042594	BP	GO:0042594	response to starvation	9/166	197/18723	6.72545364853931e-05	0.000602451586722716	0.000375078764790083	CPS1/SLC2A1/SRD5A1/PRKAA2/ALB/GPT/PCSK9/JUN/AKR1C3	9
GO:0010959	BP	GO:0010959	regulation of metal ion transport	13/166	406/18723	6.96777665034084e-05	0.000622515834944925	0.000387570512849983	CASR/NOS1/TF/CAV1/CCL2/IFNG/EPO/SNCA/G6PD/PCSK9/IL13/ADRB2/PLA2G1B	13
GO:0008645	BP	GO:0008645	hexose transmembrane transport	7/166	114/18723	7.0468880092308e-05	0.000627931359352719	0.000390942150090771	SLC2A3/EDN1/SLC2A1/IL1B/HNF1A/PIK3R1/PLA2G1B	7
GO:0008206	BP	GO:0008206	bile acid metabolic process	5/166	49/18723	7.17539778583002e-05	0.000634387382367003	0.000394961588649854	ABCB11/CYP27A1/FGFR4/AKR1C1/AKR1C4	5
GO:0014075	BP	GO:0014075	response to amine	5/166	49/18723	7.17539778583002e-05	0.000634387382367003	0.000394961588649854	CPS1/ARG1/GLDC/TH/NQO1	5
GO:0030857	BP	GO:0030857	negative regulation of epithelial cell differentiation	5/166	49/18723	7.17539778583002e-05	0.000634387382367003	0.000394961588649854	MMP9/CAV1/IFNG/XDH/IL13	5
GO:0048511	BP	GO:0048511	rhythmic process	11/166	298/18723	7.32591290380119e-05	0.000646012319698833	0.000402199128115729	RORA/PGR/HNF4A/RETN/PPARG/DDC/TNFRSF11A/SRD5A1/PRKAA2/JUN/TH	11
GO:0033002	BP	GO:0033002	muscle cell proliferation	10/166	248/18723	7.56741426659416e-05	0.00066557957085718	0.000414381452067659	EDN1/MMP9/IFNG/PPARG/IL6/TLR4/RBP4/IGFBP3/IL13/JUN	10
GO:0042537	BP	GO:0042537	benzene-containing compound metabolic process	4/166	26/18723	7.65061841419721e-05	0.000671158902227378	0.00041785507345867	KYNU/CYP2E1/TDO2/TH	4
GO:0017085	BP	GO:0017085	response to insecticide	3/166	10/18723	7.84632187293741e-05	0.00068128549254789	0.000424159760959976	DDC/CYP1A1/TH	3
GO:0035376	BP	GO:0035376	sterol import	3/166	10/18723	7.84632187293741e-05	0.00068128549254789	0.000424159760959976	APOA1/LDLR/CD36	3
GO:0042368	BP	GO:0042368	vitamin D biosynthetic process	3/166	10/18723	7.84632187293741e-05	0.00068128549254789	0.000424159760959976	CYP27B1/IFNG/CYP27A1	3
GO:0070508	BP	GO:0070508	cholesterol import	3/166	10/18723	7.84632187293741e-05	0.00068128549254789	0.000424159760959976	APOA1/LDLR/CD36	3
GO:0015749	BP	GO:0015749	monosaccharide transmembrane transport	7/166	116/18723	7.86826847180617e-05	0.00068144825157607	0.00042426109267956	SLC2A3/EDN1/SLC2A1/IL1B/HNF1A/PIK3R1/PLA2G1B	7
GO:0002702	BP	GO:0002702	positive regulation of production of molecular mediator of immune response	7/166	117/18723	8.30731941236393e-05	0.000717642478498106	0.000446795162180977	TFRC/IL1B/CD36/IL6/TLR4/RBP4/IL13	7
GO:0006636	BP	GO:0006636	unsaturated fatty acid biosynthetic process	5/166	51/18723	8.71393783231253e-05	0.000750858348748757	0.000467474944357028	EDN1/PLA2G4A/IL1B/CBR1/AKR1C3	5
GO:0034219	BP	GO:0034219	carbohydrate transmembrane transport	7/166	118/18723	8.76614806008046e-05	0.000751542238989221	0.000467900725801211	SLC2A3/EDN1/SLC2A1/IL1B/HNF1A/PIK3R1/PLA2G1B	7
GO:0071346	BP	GO:0071346	cellular response to interferon-gamma	7/166	118/18723	8.76614806008046e-05	0.000751542238989221	0.000467900725801211	EDN1/CCL2/IFNG/GAPDH/ARG1/PPARG/TLR4	7
GO:0071383	BP	GO:0071383	cellular response to steroid hormone stimulus	9/166	204/18723	8.79288412432765e-05	0.000751935556727768	0.000468145600467982	BRCA1/ABCC2/EDN1/PGR/ARG1/SRD5A1/NR3C2/SCNN1G/AKR1C3	9
GO:0042402	BP	GO:0042402	cellular biogenic amine catabolic process	4/166	27/18723	8.91932391426852e-05	0.000760831776104061	0.000473684274526612	MAOB/KYNU/SLC6A3/TDO2	4
GO:0043271	BP	GO:0043271	negative regulation of ion transport	8/166	160/18723	9.18576207877775e-05	0.00078159554529951	0.000486611535527918	MAOB/NOS1/MMP9/CAV1/CNR1/EPO/SNCA/PCSK9	8
GO:0002761	BP	GO:0002761	regulation of myeloid leukocyte differentiation	7/166	120/18723	9.7458377569808e-05	0.000827177979623746	0.000514990584632038	CA2/IFNG/TNFSF11/TLR4/PIK3R1/JUN/BGLAP	7
GO:0051098	BP	GO:0051098	regulation of binding	12/166	363/18723	9.86868562045024e-05	0.000835515902280014	0.000520181670189371	PON1/CYP2D6/MMP9/CAV1/IFNG/TNFSF11/PPARG/ACE/PCSK9/ADRB2/BDNF/JUN	12
GO:0060759	BP	GO:0060759	regulation of response to cytokine stimulus	8/166	162/18723	0.000100174843543186	0.000846003964749047	0.000526711405694469	EDN1/CAV1/APOA1/ARG1/PPARG/IL6/TLR4/PTPN1	8
GO:0070372	BP	GO:0070372	regulation of ERK1 and ERK2 cascade	11/166	309/18723	0.000101086486199434	0.000851584666618061	0.00053018588034077	CASR/CCL2/TNFSF11/IL1B/EPO/CD36/TLR4/TNFRSF11A/FGFR4/PLA2G2A/PTPN1	11
GO:1900542	BP	GO:1900542	regulation of purine nucleotide metabolic process	6/166	84/18723	0.00010187573796557	0.000856109233646316	0.000533002818746392	SLC4A1/NOS1/IFNG/SNCA/PRKAA2/FBP1	6
GO:0010575	BP	GO:0010575	positive regulation of vascular endothelial growth factor production	4/166	28/18723	0.000103342501661733	0.000866290847263169	0.000539341763058505	BRCA1/RORA/IL1B/IL6	4
GO:0007566	BP	GO:0007566	embryo implantation	5/166	53/18723	0.000104943471911346	0.000875388420488994	0.000545005797486055	MMP9/CALCA/SPP1/IL1B/EPO	5
GO:0034381	BP	GO:0034381	plasma lipoprotein particle clearance	5/166	53/18723	0.000104943471911346	0.000875388420488994	0.000545005797486055	LIPA/APOA1/LDLR/CD36/PCSK9	5
GO:0030656	BP	GO:0030656	regulation of vitamin metabolic process	3/166	11/18723	0.000107184337440728	0.00088970862007646	0.000553921373262083	CYP27B1/IFNG/AKR1C3	3
GO:0071492	BP	GO:0071492	cellular response to UV-A	3/166	11/18723	0.000107184337440728	0.00088970862007646	0.000553921373262083	MMP9/MME/MMP1	3
GO:0051928	BP	GO:0051928	positive regulation of calcium ion transport	7/166	122/18723	0.000108128837575102	0.000895359520896273	0.000557439552890386	CASR/CAV1/CCL2/SNCA/G6PD/IL13/PLA2G1B	7
GO:0042509	BP	GO:0042509	regulation of tyrosine phosphorylation of STAT protein	6/166	85/18723	0.000108817300748068	0.000898867970899489	0.000559623869643027	CAV1/IFNG/GHR/EPO/IL6/IL13	6
GO:0007623	BP	GO:0007623	circadian rhythm	9/166	210/18723	0.000109670582742516	0.00090371754468651	0.000562643153160379	RORA/HNF4A/PPARG/DDC/TNFRSF11A/SRD5A1/PRKAA2/JUN/TH	9
GO:0006140	BP	GO:0006140	regulation of nucleotide metabolic process	6/166	86/18723	0.000116129396166751	0.000954623002387696	0.000594336249529337	SLC4A1/NOS1/IFNG/SNCA/PRKAA2/FBP1	6
GO:0030258	BP	GO:0030258	lipid modification	9/166	212/18723	0.0001178503282238	0.000966429623960871	0.000601686903313985	ALOX5/CYP24A1/ABCB11/ACACB/APOA1/CNR1/CYP2E1/CYP1A1/CYP3A7	9
GO:0043112	BP	GO:0043112	receptor metabolic process	8/166	166/18723	0.00011868650763564	0.000970941429934937	0.000604495896848106	SELE/TFRC/CAV1/CD36/SNCA/GRIA1/PCSK9/PTPN1	8
GO:0009310	BP	GO:0009310	amine catabolic process	4/166	29/18723	0.000119052353287161	0.000971593123581519	0.000604901633098734	MAOB/KYNU/SLC6A3/TDO2	4
GO:0007159	BP	GO:0007159	leukocyte cell-cell adhesion	12/166	371/18723	0.000121107766165091	0.000985997280888451	0.000613869479892724	SELE/ALOX5/TFRC/CAV1/CCL2/IFNG/ARG1/TNFSF11/IL1B/EPO/IL6/DPP4	12
GO:0001505	BP	GO:0001505	regulation of neurotransmitter levels	9/166	213/18723	0.000122128032621542	0.000991925049641473	0.00061756003400669	MAOB/NOS1/BCHE/CNR1/SLC6A3/SNCA/PAH/KCNJ10/TH	9
GO:0051262	BP	GO:0051262	protein tetramerization	6/166	87/18723	0.00012382620563735	0.00100331734639332	0.000624652734379596	ACACB/CTH/SNCA/ALDOA/MAT1A/TDO2	6
GO:0044242	BP	GO:0044242	cellular lipid catabolic process	9/166	214/18723	0.000126534972832347	0.00102282436372814	0.000636797557512161	CPS1/ABCB11/ACACB/PLA2G4A/APOA1/CNR1/LDLR/LPL/AKR1C3	9
GO:0007260	BP	GO:0007260	tyrosine phosphorylation of STAT protein	6/166	88/18723	0.00013192222220164	0.0010613174037312	0.000660762839064338	CAV1/IFNG/GHR/EPO/IL6/IL13	6
GO:1901657	BP	GO:1901657	glycosyl compound metabolic process	6/166	88/18723	0.00013192222220164	0.0010613174037312	0.000660762839064338	AKR1C2/XDH/TH/AKR1C1/AKR1C3/AKR1C4	6
GO:0031214	BP	GO:0031214	biomineral tissue development	8/166	169/18723	0.000134353015387363	0.00107831793673782	0.000671347156645081	CFTR/ALOX5/CYP27B1/SPP1/KL/ALPL/ADRB2/BGLAP	8
GO:0050870	BP	GO:0050870	positive regulation of T cell activation	9/166	216/18723	0.000135748910163368	0.00107961816658673	0.000672156663361337	TFRC/CAV1/CCL2/IFNG/TNFSF11/IL1B/EPO/IL6/DPP4	9
GO:0015721	BP	GO:0015721	bile acid and bile salt transport	4/166	30/18723	0.000136423031948662	0.00107961816658673	0.000672156663361337	ABCC2/ABCB11/AKR1C1/AKR1C4	4
GO:0034368	BP	GO:0034368	protein-lipid complex remodeling	4/166	30/18723	0.000136423031948662	0.00107961816658673	0.000672156663361337	CETP/APOA1/LPL/PLA2G2A	4
GO:0034369	BP	GO:0034369	plasma lipoprotein particle remodeling	4/166	30/18723	0.000136423031948662	0.00107961816658673	0.000672156663361337	CETP/APOA1/LPL/PLA2G2A	4
GO:0034694	BP	GO:0034694	response to prostaglandin	4/166	30/18723	0.000136423031948662	0.00107961816658673	0.000672156663361337	EDN1/AKR1C2/PRKAA2/AKR1C3	4
GO:0036296	BP	GO:0036296	response to increased oxygen levels	4/166	30/18723	0.000136423031948662	0.00107961816658673	0.000672156663361337	CAV1/CAT/EPO/CYP1A1	4
GO:0032412	BP	GO:0032412	regulation of ion transmembrane transporter activity	10/166	267/18723	0.000138970279399352	0.00109721883386232	0.000683114616974047	CFTR/ABCB1/NOS1/MMP9/CAV1/CCL2/IFNG/EPO/PCSK9/ADRB2	10
GO:0070374	BP	GO:0070374	positive regulation of ERK1 and ERK2 cascade	9/166	217/18723	0.00014056221065438	0.00110304202619692	0.000686740063127947	CASR/CCL2/TNFSF11/EPO/CD36/TLR4/TNFRSF11A/FGFR4/PLA2G2A	9
GO:0006068	BP	GO:0006068	ethanol catabolic process	3/166	12/18723	0.000141982140043609	0.00110304202619692	0.000686740063127947	ALDH2/ALDH1B1/SULT1A1	3
GO:0019627	BP	GO:0019627	urea metabolic process	3/166	12/18723	0.000141982140043609	0.00110304202619692	0.000686740063127947	CPS1/ARG1/CYP2C9	3
GO:0032782	BP	GO:0032782	bile acid secretion	3/166	12/18723	0.000141982140043609	0.00110304202619692	0.000686740063127947	ABCC2/CASR/ABCB11	3
GO:0034370	BP	GO:0034370	triglyceride-rich lipoprotein particle remodeling	3/166	12/18723	0.000141982140043609	0.00110304202619692	0.000686740063127947	CETP/APOA1/LPL	3
GO:0034372	BP	GO:0034372	very-low-density lipoprotein particle remodeling	3/166	12/18723	0.000141982140043609	0.00110304202619692	0.000686740063127947	CETP/APOA1/LPL	3
GO:0071941	BP	GO:0071941	nitrogen cycle metabolic process	3/166	12/18723	0.000141982140043609	0.00110304202619692	0.000686740063127947	CPS1/ARG1/CYP2C9	3
GO:0045785	BP	GO:0045785	positive regulation of cell adhesion	13/166	437/18723	0.000145182852454487	0.00112375389747073	0.000699635013137345	SELE/ALOX5/TFRC/CAV1/CCL2/IFNG/APOA1/TNFSF11/IL1B/EPO/CD36/IL6/DPP4	13
GO:0110148	BP	GO:0110148	biomineralization	8/166	171/18723	0.000145716496414237	0.00112375389747073	0.000699635013137345	CFTR/ALOX5/CYP27B1/SPP1/KL/ALPL/ADRB2/BGLAP	8
GO:0032612	BP	GO:0032612	interleukin-1 production	7/166	128/18723	0.00014597215575393	0.00112375389747073	0.000699635013137345	ACP5/IFNG/APOA1/CD36/IL6/TLR4/LPL	7
GO:0032652	BP	GO:0032652	regulation of interleukin-1 production	7/166	128/18723	0.00014597215575393	0.00112375389747073	0.000699635013137345	ACP5/IFNG/APOA1/CD36/IL6/TLR4/LPL	7
GO:0010883	BP	GO:0010883	regulation of lipid storage	5/166	57/18723	0.000148813913408413	0.00114045877205771	0.000710035257512402	ACACB/PPARG/CD36/IL6/LPL	5
GO:0051289	BP	GO:0051289	protein homotetramerization	5/166	57/18723	0.000148813913408413	0.00114045877205771	0.000710035257512402	ACACB/CTH/ALDOA/MAT1A/TDO2	5
GO:0051090	BP	GO:0051090	regulation of DNA-binding transcription factor activity	13/166	440/18723	0.000155292204490671	0.00118411296421399	0.000737213807345693	TFRC/EDN1/CAV1/CTH/TNFSF11/CAT/IL1B/PPARG/CD36/IL6/TLR4/TNFRSF11A/PLA2G1B	13
GO:0050482	BP	GO:0050482	arachidonic acid secretion	4/166	31/18723	0.000155556519010144	0.00118411296421399	0.000737213807345693	PLA2G4A/ACE/PLA2G1B/PLA2G2A	4
GO:1903963	BP	GO:1903963	arachidonate transport	4/166	31/18723	0.000155556519010144	0.00118411296421399	0.000737213807345693	PLA2G4A/ACE/PLA2G1B/PLA2G2A	4
GO:0006885	BP	GO:0006885	regulation of pH	6/166	91/18723	0.000158755123372101	0.00120575759250175	0.000750689480115811	CFTR/SLC4A1/SLC9A3/EDN1/CA2/TTPA	6
GO:0010043	BP	GO:0010043	response to zinc ion	5/166	58/18723	0.000161695954531485	0.00122535215543391	0.000762888808033884	CPS1/CA2/ARG1/TH/BGLAP	5
GO:0006644	BP	GO:0006644	phospholipid metabolic process	12/166	383/18723	0.000162891553673123	0.00123166330672662	0.000766818051285032	PON1/CETP/PLA2G4A/APOA1/LDLR/SNCA/PIK3R1/ABCA3/PCSK9/PLA2G1B/LPL/PLA2G2A	12
GO:0046683	BP	GO:0046683	response to organophosphorus	7/166	131/18723	0.000168564203423393	0.00127172326804982	0.000791758878302161	CFTR/CPS1/LDHA/SLC6A3/SRD5A1/JUN/AKR1C1	7
GO:0051353	BP	GO:0051353	positive regulation of oxidoreductase activity	5/166	59/18723	0.000175412872469193	0.00132045831936344	0.000822100707009312	EDN1/CYP27B1/IFNG/IL1B/SNCA	5
GO:0034367	BP	GO:0034367	protein-containing complex remodeling	4/166	32/18723	0.00017655642915644	0.00132319884544396	0.000823806924006348	CETP/APOA1/LPL/PLA2G2A	4
GO:0042744	BP	GO:0042744	hydrogen peroxide catabolic process	4/166	32/18723	0.00017655642915644	0.00132319884544396	0.000823806924006348	TPO/CAT/SNCA/HBB	4
GO:0032755	BP	GO:0032755	positive regulation of interleukin-6 production	6/166	93/18723	0.00017891950099836	0.00133208707431893	0.000829340623279564	IFNG/IL1B/CD36/IL6/TLR4/LPL	6
GO:0051591	BP	GO:0051591	response to cAMP	6/166	93/18723	0.00017891950099836	0.00133208707431893	0.000829340623279564	CFTR/CPS1/LDHA/SLC6A3/SRD5A1/JUN	6
GO:0097306	BP	GO:0097306	cellular response to alcohol	6/166	93/18723	0.00017891950099836	0.00133208707431893	0.000829340623279564	CFTR/BRCA1/AKR1C2/PRKAA2/SCNN1G/AKR1C3	6
GO:0006000	BP	GO:0006000	fructose metabolic process	3/166	13/18723	0.000183375735854302	0.00135930267079772	0.000846284710630749	ALDOB/ALDOA/FBP1	3
GO:0042362	BP	GO:0042362	fat-soluble vitamin biosynthetic process	3/166	13/18723	0.000183375735854302	0.00135930267079772	0.000846284710630749	CYP27B1/IFNG/CYP27A1	3
GO:0022407	BP	GO:0022407	regulation of cell-cell adhesion	13/166	448/18723	0.000185268101629793	0.00137033813732711	0.000853155253004526	SELE/ALOX5/TFRC/CAV1/CCL2/IFNG/APOA1/ARG1/TNFSF11/IL1B/EPO/IL6/DPP4	13
GO:0046034	BP	GO:0046034	ATP metabolic process	10/166	277/18723	0.00018728570525699	0.00138224993336409	0.000860571387084753	SLC4A1/IFNG/GAPDH/TPI1/LDHA/ALDOB/SNCA/ALDOA/PRKAA2/FBP1	10
GO:0071295	BP	GO:0071295	cellular response to vitamin	4/166	33/18723	0.000199527903023123	0.00146940830968222	0.000914835093664644	CYP24A1/CASR/CYP27B1/BGLAP	4
GO:0003012	BP	GO:0003012	muscle system process	13/166	452/18723	0.000202036232291835	0.00148466019184152	0.000924330723267271	EDN1/NOS1/DSP/CAV1/CALCA/KCNJ5/IL1B/GAMT/SLC6A8/ALDOA/G6PD/ADRB2/MB	13
GO:0045444	BP	GO:0045444	fat cell differentiation	9/166	229/18723	0.000210362556704144	0.00154250730023881	0.000960345603869323	ALOX5/RORA/RETN/PPARG/IL6/ADRB2/FABP4/LPL/MB	9
GO:0002718	BP	GO:0002718	regulation of cytokine production involved in immune response	6/166	96/18723	0.000212903882706964	0.00155109159182434	0.000965690075616858	APOA1/ARG1/IL1B/CD36/IL6/TLR4	6
GO:0015914	BP	GO:0015914	phospholipid transport	6/166	96/18723	0.000212903882706964	0.00155109159182434	0.000965690075616858	SLC4A1/ABCB1/CETP/APOA1/LDLR/ABCA3	6
GO:1904035	BP	GO:1904035	regulation of epithelial cell apoptotic process	6/166	96/18723	0.000212903882706964	0.00155109159182434	0.000965690075616858	CCL2/IL6/ANGPTL4/IL13/PLA2G1B/AKR1C3	6
GO:0097696	BP	GO:0097696	receptor signaling pathway via STAT	8/166	181/18723	0.000215090509158791	0.00156366654945202	0.000973519085745187	CAV1/CCL2/IFNG/GHR/EPO/PPARG/IL6/IL13	8
GO:0030595	BP	GO:0030595	leukocyte chemotaxis	9/166	230/18723	0.000217291209160209	0.00157628986132246	0.000981378200615608	ALOX5/EDN1/CCL2/CALCA/TNFSF11/IL6/TNFRSF11A/PLA2G1B/DPP4	9
GO:0032731	BP	GO:0032731	positive regulation of interleukin-1 beta production	5/166	62/18723	0.000221934186078402	0.00159682928843887	0.00099416578906604	IFNG/CD36/IL6/TLR4/LPL	5
GO:0060135	BP	GO:0060135	maternal process involved in female pregnancy	5/166	62/18723	0.000221934186078402	0.00159682928843887	0.00099416578906604	PGR/CYP27B1/CNR1/ARG1/SPP1	5
GO:0007586	BP	GO:0007586	digestion	7/166	137/18723	0.000222241556955012	0.00159682928843887	0.00099416578906604	APOA1/LDLR/CD36/TLR4/RBP4/AKR1C2/AKR1C1	7
GO:0030879	BP	GO:0030879	mammary gland development	7/166	137/18723	0.000222241556955012	0.00159682928843887	0.00099416578906604	PGR/CAV1/ARG1/TNFSF11/TNFRSF11A/SLC6A3/XDH	7
GO:0044262	BP	GO:0044262	cellular carbohydrate metabolic process	10/166	283/18723	0.000222547903829423	0.00159682928843887	0.00099416578906604	SLC4A1/PYGM/RORA/ACACB/TPI1/LEPR/PLA2G4A/SNCA/FBP1/GPT	10
GO:0000096	BP	GO:0000096	sulfur amino acid metabolic process	4/166	34/18723	0.000224577502519222	0.00159682928843887	0.00099416578906604	CPS1/CTH/MAT1A/CBS	4
GO:0002446	BP	GO:0002446	neutrophil mediated immunity	4/166	34/18723	0.000224577502519222	0.00159682928843887	0.00099416578906604	ARG1/IL6/ACE/PLA2G1B	4
GO:0034383	BP	GO:0034383	low-density lipoprotein particle clearance	4/166	34/18723	0.000224577502519222	0.00159682928843887	0.00099416578906604	LIPA/LDLR/CD36/PCSK9	4
GO:2000758	BP	GO:2000758	positive regulation of peptidyl-lysine acetylation	4/166	34/18723	0.000224577502519222	0.00159682928843887	0.00099416578906604	BRCA1/NOS1/IL1B/PRKAA2	4
GO:0070167	BP	GO:0070167	regulation of biomineral tissue development	6/166	97/18723	0.000225296385614792	0.00159682928843887	0.00099416578906604	CFTR/ALOX5/CYP27B1/KL/ADRB2/BGLAP	6
GO:1901216	BP	GO:1901216	positive regulation of neuron death	6/166	97/18723	0.000225296385614792	0.00159682928843887	0.00099416578906604	IFNG/TLR4/SNCA/PCSK9/JUN/NQO1	6
GO:0009071	BP	GO:0009071	serine family amino acid catabolic process	3/166	14/18723	0.000231869255505982	0.00162980563652755	0.00101469644776291	GCSH/CBS/GLDC	3
GO:0050667	BP	GO:0050667	homocysteine metabolic process	3/166	14/18723	0.000231869255505982	0.00162980563652755	0.00101469644776291	CPS1/CTH/CBS	3
GO:0070141	BP	GO:0070141	response to UV-A	3/166	14/18723	0.000231869255505982	0.00162980563652755	0.00101469644776291	MMP9/MME/MMP1	3
GO:2001140	BP	GO:2001140	positive regulation of phospholipid transport	3/166	14/18723	0.000231869255505982	0.00162980563652755	0.00101469644776291	CETP/APOA1/ABCA3	3
GO:0002367	BP	GO:0002367	cytokine production involved in immune response	6/166	98/18723	0.000238250155236445	0.00167119685336308	0.0010404660976833	APOA1/ARG1/IL1B/CD36/IL6/TLR4	6
GO:0022617	BP	GO:0022617	extracellular matrix disassembly	5/166	63/18723	0.000239355312743826	0.00167203968470224	0.00104099083385229	MMP9/IL6/FGFR4/MMP1/DPP4	5
GO:2000756	BP	GO:2000756	regulation of peptidyl-lysine acetylation	5/166	63/18723	0.000239355312743826	0.00167203968470224	0.00104099083385229	BRCA1/NOS1/IL1B/SNCA/PRKAA2	5
GO:0110149	BP	GO:0110149	regulation of biomineralization	6/166	99/18723	0.000251783100545966	0.00174827301503781	0.00108845274449916	CFTR/ALOX5/CYP27B1/KL/ADRB2/BGLAP	6
GO:0006691	BP	GO:0006691	leukotriene metabolic process	4/166	35/18723	0.000251813108793369	0.00174827301503781	0.00108845274449916	ALOX5/PLA2G4A/PLA2G1B/LTC4S	4
GO:0098810	BP	GO:0098810	neurotransmitter reuptake	4/166	35/18723	0.000251813108793369	0.00174827301503781	0.00108845274449916	NOS1/SLC6A3/SNCA/KCNJ10	4
GO:0046165	BP	GO:0046165	alcohol biosynthetic process	7/166	140/18723	0.000253826159571408	0.00175865267703047	0.00109491499123391	CFTR/CYP27B1/APOA1/CYP27A1/SNCA/G6PD/PRKAA2	7
GO:0002699	BP	GO:0002699	positive regulation of immune effector process	9/166	235/18723	0.000254846374950946	0.00176212513840827	0.00109707690192196	TFRC/IFNG/ARG1/IL1B/CD36/IL6/TLR4/RBP4/IL13	9
GO:0006936	BP	GO:0006936	muscle contraction	11/166	347/18723	0.000276867959861095	0.00190959084360477	0.00118888719136761	EDN1/NOS1/DSP/CAV1/CALCA/KCNJ5/GAMT/SLC6A8/ALDOA/ADRB2/MB	11
GO:0046503	BP	GO:0046503	glycerolipid catabolic process	5/166	65/18723	0.000277298464181783	0.00190959084360477	0.00118888719136761	CPS1/PLA2G4A/APOA1/LDLR/LPL	5
GO:0006575	BP	GO:0006575	cellular modified amino acid metabolic process	8/166	188/18723	0.000278206386100965	0.00191196494091655	0.00119036527443158	GSR/TPO/GAMT/SLC6A8/MMACHC/G6PD/FTCD/OPLAH	8
GO:0006699	BP	GO:0006699	bile acid biosynthetic process	4/166	36/18723	0.0002813438227947	0.00192185569092154	0.00119652313072489	ABCB11/CYP27A1/FGFR4/AKR1C4	4
GO:0051385	BP	GO:0051385	response to mineralocorticoid	4/166	36/18723	0.0002813438227947	0.00192185569092154	0.00119652313072489	MAOB/EDN1/SCNN1G/TH	4
GO:0097009	BP	GO:0097009	energy homeostasis	4/166	36/18723	0.0002813438227947	0.00192185569092154	0.00119652313072489	ACACB/LEPR/CD36/PRKAA2	4
GO:0006570	BP	GO:0006570	tyrosine metabolic process	3/166	15/18723	0.000287952118550686	0.00195911311118152	0.00121971913099837	HGD/PAH/TH	3
GO:2001138	BP	GO:2001138	regulation of phospholipid transport	3/166	15/18723	0.000287952118550686	0.00195911311118152	0.00121971913099837	CETP/APOA1/ABCA3	3
GO:0010522	BP	GO:0010522	regulation of calcium ion transport into cytosol	6/166	102/18723	0.000296040666890138	0.00200610392034335	0.00124897501652568	NOS1/CAV1/EPO/SNCA/IL13/PLA2G1B	6
GO:0045833	BP	GO:0045833	negative regulation of lipid metabolic process	6/166	102/18723	0.000296040666890138	0.00200610392034335	0.00124897501652568	BRCA1/ACACB/CYP27B1/CNR1/IL1B/AKR1C3	6
GO:0002696	BP	GO:0002696	positive regulation of leukocyte activation	12/166	409/18723	0.000297294362679147	0.00201058637708308	0.00125176573759641	TFRC/CAV1/CCL2/IFNG/PLA2G4A/TNFSF11/IL1B/EPO/IL6/TLR4/IL13/DPP4	12
GO:0050766	BP	GO:0050766	positive regulation of phagocytosis	5/166	66/18723	0.000297899366966267	0.00201067266570671	0.00125181945980593	CCL2/IFNG/APOA1/IL1B/CD36	5
GO:0033135	BP	GO:0033135	regulation of peptidyl-serine phosphorylation	7/166	144/18723	0.000301460332483545	0.00203067029520166	0.00126426973188588	TFRC/NOS1/CAV1/IFNG/IL6/SNCA/BDNF	7
GO:0032760	BP	GO:0032760	positive regulation of tumor necrosis factor production	6/166	103/18723	0.000312075511000406	0.0020980125937552	0.00130619619820493	IFNG/CD36/IL6/TLR4/PIK3R1/LPL	6
GO:0051480	BP	GO:0051480	regulation of cytosolic calcium ion concentration	11/166	353/18723	0.000320344071346069	0.0021493441150591	0.00133815455640297	EDN1/NOS1/CAV1/CALCA/CNR1/EPO/CD36/SNCA/GRIA1/IL13/PLA2G1B	11
GO:0010675	BP	GO:0010675	regulation of cellular carbohydrate metabolic process	7/166	146/18723	0.000327832487355219	0.00219296752406	0.00136531394103169	SLC4A1/RORA/ACACB/LEPR/SNCA/FBP1/GPT	7
GO:0022600	BP	GO:0022600	digestive system process	6/166	104/18723	0.000328783643518862	0.00219296752406	0.00136531394103169	APOA1/LDLR/CD36/TLR4/RBP4/AKR1C1	6
GO:0048661	BP	GO:0048661	positive regulation of smooth muscle cell proliferation	6/166	104/18723	0.000328783643518862	0.00219296752406	0.00136531394103169	EDN1/MMP9/IL6/TLR4/IL13/JUN	6
GO:0050731	BP	GO:0050731	positive regulation of peptidyl-tyrosine phosphorylation	8/166	193/18723	0.00033197509762221	0.00220991265966157	0.00137586376888627	IFNG/GHR/EPO/CD36/IL6/ACE/IL13/PTPN1	8
GO:0042531	BP	GO:0042531	positive regulation of tyrosine phosphorylation of STAT protein	5/166	68/18723	0.000342561696545906	0.00227592360033924	0.0014169613485718	IFNG/GHR/EPO/IL6/IL13	5
GO:0098656	BP	GO:0098656	anion transmembrane transport	9/166	245/18723	0.000346214135771038	0.00229569724793491	0.00142927217234425	CFTR/SLC4A1/CASR/SLC9A3/ABCB1/SLC6A8/SLC5A6/SLC16A1/KCNJ10	9
GO:0097242	BP	GO:0097242	amyloid-beta clearance	4/166	38/18723	0.000347732497923944	0.00230127062466236	0.00143274208644974	IFNG/LDLR/CD36/MME	4
GO:0017014	BP	GO:0017014	protein nitrosylation	3/166	16/18723	0.000352099297163954	0.00230975500025927	0.00143802435176207	NOS1/GAPDH/ACE	3
GO:0018119	BP	GO:0018119	peptidyl-cysteine S-nitrosylation	3/166	16/18723	0.000352099297163954	0.00230975500025927	0.00143802435176207	NOS1/GAPDH/ACE	3
GO:0051770	BP	GO:0051770	positive regulation of nitric-oxide synthase biosynthetic process	3/166	16/18723	0.000352099297163954	0.00230975500025927	0.00143802435176207	CCL2/IFNG/TLR4	3
GO:0070365	BP	GO:0070365	hepatocyte differentiation	3/166	16/18723	0.000352099297163954	0.00230975500025927	0.00143802435176207	CPS1/HNF4A/CYP1A1	3
GO:1904062	BP	GO:1904062	regulation of cation transmembrane transport	11/166	357/18723	0.000352416226843683	0.00230975500025927	0.00143802435176207	NOS1/MMP9/CAV1/CCL2/IFNG/EPO/SNCA/G6PD/PCSK9/IL13/ADRB2	11
GO:0050867	BP	GO:0050867	positive regulation of cell activation	12/166	420/18723	0.000377623807272082	0.0024701981227143	0.00153791421762974	TFRC/CAV1/CCL2/IFNG/PLA2G4A/TNFSF11/IL1B/EPO/IL6/TLR4/IL13/DPP4	12
GO:1903557	BP	GO:1903557	positive regulation of tumor necrosis factor superfamily cytokine production	6/166	107/18723	0.000383146515858923	0.00250150465642508	0.00155740527094072	IFNG/CD36/IL6/TLR4/PIK3R1/LPL	6
GO:0001959	BP	GO:0001959	regulation of cytokine-mediated signaling pathway	7/166	150/18723	0.000386127371697398	0.00251612749887268	0.00156650926834705	EDN1/CAV1/APOA1/ARG1/PPARG/IL6/PTPN1	7
GO:0002548	BP	GO:0002548	monocyte chemotaxis	5/166	70/18723	0.000392114260011787	0.00255024504356325	0.00158775042166499	CCL2/CALCA/TNFSF11/IL6/TNFRSF11A	5
GO:0042060	BP	GO:0042060	wound healing	12/166	422/18723	0.0003940452499972	0.0025579036782801	0.00159251859111276	SLC4A1/ALOX5/EDN1/DSP/HNF4A/CAV1/PLA2G4A/F12/CD36/IL6/TLR4/HBB	12
GO:0051251	BP	GO:0051251	positive regulation of lymphocyte activation	11/166	362/18723	0.000396270006604285	0.00256743639775104	0.00159845354210808	TFRC/CAV1/CCL2/IFNG/TNFSF11/IL1B/EPO/IL6/TLR4/IL13/DPP4	11
GO:1904064	BP	GO:1904064	positive regulation of cation transmembrane transport	7/166	151/18723	0.000401924279289286	0.00259911033940405	0.0016181733389732	NOS1/CCL2/IFNG/SNCA/G6PD/IL13/ADRB2	7
GO:0008643	BP	GO:0008643	carbohydrate transport	7/166	152/18723	0.000418234014145207	0.00269551308510028	0.00167819247341489	SLC2A3/EDN1/SLC2A1/IL1B/HNF1A/PIK3R1/PLA2G1B	7
GO:0032722	BP	GO:0032722	positive regulation of chemokine production	5/166	71/18723	0.000418830142759357	0.00269551308510028	0.00167819247341489	IFNG/IL1B/IL6/TLR4/LPL	5
GO:0006730	BP	GO:0006730	one-carbon metabolic process	4/166	40/18723	0.000424637111723696	0.00269551308510028	0.00167819247341489	CA2/MAT1A/FTCD/CA5A	4
GO:0009069	BP	GO:0009069	serine family amino acid metabolic process	4/166	40/18723	0.000424637111723696	0.00269551308510028	0.00167819247341489	CTH/GCSH/CBS/GLDC	4
GO:0150077	BP	GO:0150077	regulation of neuroinflammatory response	4/166	40/18723	0.000424637111723696	0.00269551308510028	0.00167819247341489	MMP9/IL1B/LDLR/IL6	4
GO:0010715	BP	GO:0010715	regulation of extracellular matrix disassembly	3/166	17/18723	0.000424771576002548	0.00269551308510028	0.00167819247341489	IL6/FGFR4/DPP4	3
GO:0016264	BP	GO:0016264	gap junction assembly	3/166	17/18723	0.000424771576002548	0.00269551308510028	0.00167819247341489	CAV1/IL1B/ACE	3
GO:0042053	BP	GO:0042053	regulation of dopamine metabolic process	3/166	17/18723	0.000424771576002548	0.00269551308510028	0.00167819247341489	MAOB/SLC6A3/SNCA	3
GO:0042069	BP	GO:0042069	regulation of catecholamine metabolic process	3/166	17/18723	0.000424771576002548	0.00269551308510028	0.00167819247341489	MAOB/SLC6A3/SNCA	3
GO:0070293	BP	GO:0070293	renal absorption	3/166	17/18723	0.000424771576002548	0.00269551308510028	0.00167819247341489	HNF1A/AKR1C3/HBB	3
GO:0009743	BP	GO:0009743	response to carbohydrate	9/166	253/18723	0.00043745569473568	0.00276762011380819	0.00172308540067494	CFTR/CASR/HNF4A/CAT/LDHA/PRKAA2/LPL/TH/NQO1	9
GO:0031331	BP	GO:0031331	positive regulation of cellular catabolic process	12/166	427/18723	0.000437764948782032	0.00276762011380819	0.00172308540067494	CAV1/IFNG/EPM2A/APOA1/IL1B/LDLR/IL6/SNCA/PRKAA2/PCSK9/ADRB2/PTPN1	12
GO:0016051	BP	GO:0016051	carbohydrate biosynthetic process	8/166	202/18723	0.00045002125388853	0.00283981813559769	0.00176803497908074	TPI1/LEPR/RBP4/SNCA/G6PD/FBP1/GPT/PC	8
GO:0030856	BP	GO:0030856	regulation of epithelial cell differentiation	7/166	154/18723	0.000452440356171368	0.00284978665900147	0.00177424125611192	MMP9/CAV1/CYP27B1/IFNG/IL1B/XDH/IL13	7
GO:0051924	BP	GO:0051924	regulation of calcium ion transport	9/166	255/18723	0.000463118671973208	0.00291164424323896	0.00181275300842534	CASR/NOS1/CAV1/CCL2/EPO/SNCA/G6PD/IL13/PLA2G1B	9
GO:0050900	BP	GO:0050900	leukocyte migration	11/166	369/18723	0.000465303413501522	0.00291997243777758	0.00181793803737923	SELE/ALOX5/EDN1/MMP9/CCL2/CALCA/TNFSF11/IL6/TNFRSF11A/PLA2G1B/DPP4	11
GO:0050892	BP	GO:0050892	intestinal absorption	4/166	41/18723	0.00046731592784123	0.00292719109782468	0.00182243228414292	APOA1/LDLR/CD36/AKR1C1	4
GO:0034614	BP	GO:0034614	cellular response to reactive oxygen species	7/166	155/18723	0.000470361559089978	0.00294084252874857	0.00183093149297795	MMP9/ARG1/CD36/IL6/JUN/NQO1/AKR1C3	7
GO:0032732	BP	GO:0032732	positive regulation of interleukin-1 production	5/166	73/18723	0.000476357559528906	0.00296227576726065	0.00184427555713802	IFNG/CD36/IL6/TLR4/LPL	5
GO:0070988	BP	GO:0070988	demethylation	5/166	73/18723	0.000476357559528906	0.00296227576726065	0.00184427555713802	CYP2D6/MMACHC/CYP2C9/CYP1A1/CYP3A7	5
GO:1903522	BP	GO:1903522	regulation of blood circulation	9/166	256/18723	0.000476407236796558	0.00296227576726065	0.00184427555713802	CASR/EDN1/NOS1/DSP/CAV1/CALCA/KCNJ5/ACE/TH	9
GO:0009267	BP	GO:0009267	cellular response to starvation	7/166	156/18723	0.000488844780133452	0.00303405489680634	0.00188896433851241	SLC2A1/SRD5A1/PRKAA2/ALB/PCSK9/JUN/AKR1C3	7
GO:0042391	BP	GO:0042391	regulation of membrane potential	12/166	434/18723	0.000505811597803837	0.00311981616780941	0.0019423582249318	CFTR/EDN1/DSP/CAV1/CNR1/KCNJ5/CD36/SNCA/GRIA1/ADRB2/JUN/KCNJ10	12
GO:0009404	BP	GO:0009404	toxin metabolic process	3/166	18/18723	0.000506415808265171	0.00311981616780941	0.0019423582249318	DDC/CYP1A1/TH	3
GO:0030730	BP	GO:0030730	sequestering of triglyceride	3/166	18/18723	0.000506415808265171	0.00311981616780941	0.0019423582249318	IL1B/PPARG/LPL	3
GO:0035743	BP	GO:0035743	CD4-positive, alpha-beta T cell cytokine production	3/166	18/18723	0.000506415808265171	0.00311981616780941	0.0019423582249318	ARG1/IL1B/IL6	3
GO:0046323	BP	GO:0046323	glucose import	5/166	74/18723	0.000507257297387569	0.00311981616780941	0.0019423582249318	SLC2A3/SLC2A1/HNF1A/PIK3R1/PLA2G1B	5
GO:0071347	BP	GO:0071347	cellular response to interleukin-1	6/166	113/18723	0.000512806785352066	0.0031435298963935	0.00195712209346815	ABCC2/RORA/EDN1/CCL2/IL1B/IL6	6
GO:1904037	BP	GO:1904037	positive regulation of epithelial cell apoptotic process	4/166	42/18723	0.000512964819617672	0.0031435298963935	0.00195712209346815	CCL2/IL6/PLA2G1B/AKR1C3	4
GO:0051453	BP	GO:0051453	regulation of intracellular pH	5/166	75/18723	0.000539640728258078	0.00330104553592104	0.0020551893453622	CFTR/SLC4A1/SLC9A3/CA2/TTPA	5
GO:0006836	BP	GO:0006836	neurotransmitter transport	8/166	208/18723	0.000546155776028968	0.00333489003528479	0.00207626050410104	NOS1/CNR1/SLC6A8/DDC/SLC6A3/SNCA/KCNJ10/TH	8
GO:0050804	BP	GO:0050804	modulation of chemical synaptic transmission	12/166	439/18723	0.000559701867744109	0.00339922922829995	0.00211631727476205	EDN1/RETN/CCL2/BCHE/CNR1/IL1B/SNCA/GRIA1/ADRB2/BDNF/KCNJ10/MME	12
GO:0001504	BP	GO:0001504	neurotransmitter uptake	4/166	43/18723	0.000561698850390654	0.00339922922829995	0.00211631727476205	NOS1/SLC6A3/SNCA/KCNJ10	4
GO:0014002	BP	GO:0014002	astrocyte development	4/166	43/18723	0.000561698850390654	0.00339922922829995	0.00211631727476205	IFNG/LDLR/IL6/TLR4	4
GO:0045776	BP	GO:0045776	negative regulation of blood pressure	4/166	43/18723	0.000561698850390654	0.00339922922829995	0.00211631727476205	NOS1/CALCA/CNR1/ADRB2	4
GO:0120178	BP	GO:0120178	steroid hormone biosynthetic process	4/166	43/18723	0.000561698850390654	0.00339922922829995	0.00211631727476205	CYP19A1/SRD5A1/CYP17A1/CYP21A2	4
GO:0030278	BP	GO:0030278	regulation of ossification	6/166	115/18723	0.000562861722220992	0.00340020559953784	0.0021169251511889	ALOX5/CALCA/CYP27B1/KL/ADRB2/BGLAP	6
GO:0099177	BP	GO:0099177	regulation of trans-synaptic signaling	12/166	440/18723	0.000571040456433457	0.00344030609342814	0.00214189121327144	EDN1/RETN/CCL2/BCHE/CNR1/IL1B/SNCA/GRIA1/ADRB2/BDNF/KCNJ10/MME	12
GO:0007204	BP	GO:0007204	positive regulation of cytosolic calcium ion concentration	10/166	319/18723	0.000572091021981949	0.00344030609342814	0.00214189121327144	EDN1/NOS1/CAV1/CALCA/CNR1/EPO/CD36/SNCA/IL13/PLA2G1B	10
GO:0001937	BP	GO:0001937	negative regulation of endothelial cell proliferation	5/166	76/18723	0.000573553239729109	0.00344030609342814	0.00214189121327144	ALOX5/CAV1/CCL2/PPARG/XDH	5
GO:0008652	BP	GO:0008652	cellular amino acid biosynthetic process	5/166	76/18723	0.000573553239729109	0.00344030609342814	0.00214189121327144	CPS1/CTH/CBS/ALDH1A1/PAH	5
GO:0050730	BP	GO:0050730	regulation of peptidyl-tyrosine phosphorylation	9/166	264/18723	0.00059442555870801	0.00355858639540035	0.00221553103851295	CAV1/IFNG/GHR/EPO/CD36/IL6/ACE/IL13/PTPN1	9
GO:0010744	BP	GO:0010744	positive regulation of macrophage derived foam cell differentiation	3/166	19/18723	0.000597465168005361	0.00355858639540035	0.00221553103851295	CD36/LPL/PLA2G2A	3
GO:0010885	BP	GO:0010885	regulation of cholesterol storage	3/166	19/18723	0.000597465168005361	0.00355858639540035	0.00221553103851295	PPARG/CD36/LPL	3
GO:0070989	BP	GO:0070989	oxidative demethylation	3/166	19/18723	0.000597465168005361	0.00355858639540035	0.00221553103851295	CYP2D6/CYP2C9/CYP3A7	3
GO:1901983	BP	GO:1901983	regulation of protein acetylation	5/166	77/18723	0.000609040708830528	0.00362117899558606	0.00225450040249184	BRCA1/NOS1/IL1B/SNCA/PRKAA2	5
GO:0009064	BP	GO:0009064	glutamine family amino acid metabolic process	5/166	78/18723	0.000646149488052458	0.00382840752519737	0.00238351827318699	CPS1/HAL/NOS1/ARG1/FTCD	5
GO:0030500	BP	GO:0030500	regulation of bone mineralization	5/166	78/18723	0.000646149488052458	0.00382840752519737	0.00238351827318699	ALOX5/CYP27B1/KL/ADRB2/BGLAP	5
GO:0042326	BP	GO:0042326	negative regulation of phosphorylation	11/166	385/18723	0.000661672958398344	0.00391355347345362	0.00243652906741954	SLC4A1/CAV1/IFNG/IL1B/PPARG/SNCA/IGFBP3/XDH/FBP1/FABP4/PTPN1	11
GO:0006110	BP	GO:0006110	regulation of glycolytic process	4/166	45/18723	0.000668885064627236	0.00392897701836562	0.00244613157208842	SLC4A1/IFNG/PRKAA2/FBP1	4
GO:1901985	BP	GO:1901985	positive regulation of protein acetylation	4/166	45/18723	0.000668885064627236	0.00392897701836562	0.00244613157208842	BRCA1/NOS1/IL1B/PRKAA2	4
GO:2000273	BP	GO:2000273	positive regulation of signaling receptor activity	4/166	45/18723	0.000668885064627236	0.00392897701836562	0.00244613157208842	EDN1/CCL2/IFNG/ADRB2	4
GO:0006874	BP	GO:0006874	cellular calcium ion homeostasis	12/166	448/18723	0.000668909783980951	0.00392897701836562	0.00244613157208842	CASR/EDN1/NOS1/CAV1/CALCA/CNR1/EPO/CD36/SNCA/GRIA1/IL13/PLA2G1B	12
GO:0009110	BP	GO:0009110	vitamin biosynthetic process	3/166	20/18723	0.000698339398745292	0.00408065793242731	0.00254056619744641	CYP27B1/IFNG/CYP27A1	3
GO:0015669	BP	GO:0015669	gas transport	3/166	20/18723	0.000698339398745292	0.00408065793242731	0.00254056619744641	CA2/MB/HBB	3
GO:0071379	BP	GO:0071379	cellular response to prostaglandin stimulus	3/166	20/18723	0.000698339398745292	0.00408065793242731	0.00254056619744641	AKR1C2/PRKAA2/AKR1C3	3
GO:0009612	BP	GO:0009612	response to mechanical stimulus	8/166	216/18723	0.000699544810082168	0.00408067805881264	0.00254057872788025	EDN1/RETN/SLC2A1/IL1B/TLR4/IL13/JUN/BGLAP	8
GO:0032411	BP	GO:0032411	positive regulation of transporter activity	6/166	120/18723	0.000704669073201244	0.0040964923005449	0.00255042447546521	CFTR/PON1/ABCB1/CCL2/IFNG/ADRB2	6
GO:0071774	BP	GO:0071774	response to fibroblast growth factor	6/166	120/18723	0.000704669073201244	0.0040964923005449	0.00255042447546521	CPS1/CASR/CCL2/KL/SNCA/FGFR4	6
GO:0050863	BP	GO:0050863	regulation of T cell activation	10/166	329/18723	0.000725576968049206	0.00421082701970436	0.00262160783057635	TFRC/CAV1/CCL2/IFNG/ARG1/TNFSF11/IL1B/EPO/IL6/DPP4	10
GO:0071827	BP	GO:0071827	plasma lipoprotein particle organization	4/166	46/18723	0.000727569624796892	0.00421518579553831	0.00262432154947397	CETP/APOA1/LPL/PLA2G2A	4
GO:1904019	BP	GO:1904019	epithelial cell apoptotic process	6/166	121/18723	0.000736077154252773	0.00425720943558461	0.00265048493811453	CCL2/IL6/ANGPTL4/IL13/PLA2G1B/AKR1C3	6
GO:0048638	BP	GO:0048638	regulation of developmental growth	10/166	330/18723	0.000742634277316083	0.004287828863075	0.00266954820775276	ACACB/EDN1/GHR/SPP1/GAMT/RBP4/SLC6A3/G6PD/ADRB2/BDNF	10
GO:0001960	BP	GO:0001960	negative regulation of cytokine-mediated signaling pathway	5/166	81/18723	0.000767674046772642	0.00441737862507308	0.00275020425676979	CAV1/APOA1/ARG1/PPARG/IL6	5
GO:0030641	BP	GO:0030641	regulation of cellular pH	5/166	81/18723	0.000767674046772642	0.00441737862507308	0.00275020425676979	CFTR/SLC4A1/SLC9A3/CA2/TTPA	5
GO:0097529	BP	GO:0097529	myeloid leukocyte migration	8/166	220/18723	0.000788315090365944	0.00452172737562747	0.0028151704736873	EDN1/CCL2/CALCA/TNFSF11/IL6/TNFRSF11A/PLA2G1B/DPP4	8
GO:0003044	BP	GO:0003044	regulation of systemic arterial blood pressure mediated by a chemical signal	4/166	47/18723	0.000789803927466005	0.00452172737562747	0.0028151704736873	EDN1/ACE/ADRB2/MME	4
GO:0046677	BP	GO:0046677	response to antibiotic	4/166	47/18723	0.000789803927466005	0.00452172737562747	0.0028151704736873	PLA2G4A/CYP1A1/SRD5A1/ALPL	4
GO:0006067	BP	GO:0006067	ethanol metabolic process	3/166	21/18723	0.000809445058438526	0.00460312558358257	0.00286584797204366	ALDH2/ALDH1B1/SULT1A1	3
GO:0010878	BP	GO:0010878	cholesterol storage	3/166	21/18723	0.000809445058438526	0.00460312558358257	0.00286584797204366	PPARG/CD36/LPL	3
GO:0031998	BP	GO:0031998	regulation of fatty acid beta-oxidation	3/166	21/18723	0.000809445058438526	0.00460312558358257	0.00286584797204366	ABCB11/ACACB/CNR1	3
GO:0033762	BP	GO:0033762	response to glucagon	3/166	21/18723	0.000809445058438526	0.00460312558358257	0.00286584797204366	CPS1/ABCC2/ARG1	3
GO:0007259	BP	GO:0007259	receptor signaling pathway via JAK-STAT	7/166	170/18723	0.000814018912171337	0.0046213949946851	0.00287722227713438	CAV1/CCL2/IFNG/GHR/EPO/IL6/IL13	7
GO:0120009	BP	GO:0120009	intermembrane lipid transfer	4/166	48/18723	0.00085570483619421	0.00484994644220257	0.0030195155277708	CETP/APOA1/TTPA/ABCA3	4
GO:0050886	BP	GO:0050886	endocrine process	5/166	83/18723	0.00085766687280247	0.00485296505527398	0.00302139487822344	EDN1/RETN/IL1B/ACE/MME	5
GO:0051099	BP	GO:0051099	positive regulation of binding	7/166	173/18723	0.000901961121090993	0.00509510483544746	0.00317214805350856	PON1/MMP9/CAV1/IFNG/PPARG/ACE/BDNF	7
GO:0015844	BP	GO:0015844	monoamine transport	5/166	84/18723	0.000905501754754172	0.00510660873320667	0.00317931023526207	MAOB/NOS1/CNR1/SLC6A3/SNCA	5
GO:0002697	BP	GO:0002697	regulation of immune effector process	10/166	339/18723	0.000911570489893369	0.00512507683023326	0.00319080823970495	TFRC/IFNG/APOA1/ARG1/IL1B/CD36/IL6/TLR4/RBP4/IL13	10
GO:0034284	BP	GO:0034284	response to monosaccharide	8/166	225/18723	0.000911795701166683	0.00512507683023326	0.00319080823970495	CFTR/CASR/HNF4A/CAT/LDHA/PRKAA2/LPL/TH	8
GO:0018198	BP	GO:0018198	peptidyl-cysteine modification	4/166	49/18723	0.000925389356935178	0.00518431826203784	0.00322769120848678	NOS1/GAPDH/ACE/HMBS	4
GO:0070169	BP	GO:0070169	positive regulation of biomineral tissue development	4/166	49/18723	0.000925389356935178	0.00518431826203784	0.00322769120848678	CFTR/ALOX5/KL/ADRB2	4
GO:0008211	BP	GO:0008211	glucocorticoid metabolic process	3/166	22/18723	0.000931175760829237	0.00519103728738138	0.00323187438898126	APOA1/CYP17A1/CYP21A2	3
GO:0097164	BP	GO:0097164	ammonium ion metabolic process	3/166	22/18723	0.000931175760829237	0.00519103728738138	0.00323187438898126	BCHE/DDC/SRD5A1	3
GO:1900120	BP	GO:1900120	regulation of receptor binding	3/166	22/18723	0.000931175760829237	0.00519103728738138	0.00323187438898126	MMP9/PCSK9/BDNF	3
GO:0001819	BP	GO:0001819	positive regulation of cytokine production	12/166	467/18723	0.000959036399350432	0.00533758782917167	0.00332311490922462	BRCA1/RORA/IFNG/GAPDH/IL1B/CD36/IL6/TLR4/PIK3R1/IL13/PLA2G1B/LPL	12
GO:0050728	BP	GO:0050728	negative regulation of inflammatory response	7/166	176/18723	0.000997233685444955	0.00552364603564577	0.00343895240355839	ALOX5/RORA/ACP5/APOA1/LDLR/PPARG/IL13	7
GO:0002639	BP	GO:0002639	positive regulation of immunoglobulin production	4/166	50/18723	0.000998974570216937	0.00552364603564577	0.00343895240355839	TFRC/IL6/RBP4/IL13	4
GO:0071825	BP	GO:0071825	protein-lipid complex subunit organization	4/166	50/18723	0.000998974570216937	0.00552364603564577	0.00343895240355839	CETP/APOA1/LPL/PLA2G2A	4
GO:0110151	BP	GO:0110151	positive regulation of biomineralization	4/166	50/18723	0.000998974570216937	0.00552364603564577	0.00343895240355839	CFTR/ALOX5/KL/ADRB2	4
GO:0045921	BP	GO:0045921	positive regulation of exocytosis	5/166	86/18723	0.00100709485022602	0.00555046593590478	0.00345565013543037	CFTR/IFNG/CNR1/SNCA/IL13	5
GO:0060761	BP	GO:0060761	negative regulation of response to cytokine stimulus	5/166	86/18723	0.00100709485022602	0.00555046593590478	0.00345565013543037	CAV1/APOA1/ARG1/PPARG/IL6	5
GO:0030324	BP	GO:0030324	lung development	7/166	177/18723	0.00103069264348343	0.005671315274921	0.00353088941075618	PGR/LIPA/ARG1/RBP4/ABCA3/IL13/MME	7
GO:1903578	BP	GO:1903578	regulation of ATP metabolic process	5/166	87/18723	0.00106095269440826	0.00582577845645183	0.00362705624077367	SLC4A1/IFNG/SNCA/PRKAA2/FBP1	5
GO:0060353	BP	GO:0060353	regulation of cell adhesion molecule production	3/166	23/18723	0.00106391241325483	0.00582577845645183	0.00362705624077367	CAV1/APOA1/IL1B	3
GO:0060396	BP	GO:0060396	growth hormone receptor signaling pathway	3/166	23/18723	0.00106391241325483	0.00582577845645183	0.00362705624077367	GHR/PIK3R1/PTPN1	3
GO:0042476	BP	GO:0042476	odontogenesis	6/166	130/18723	0.00107000675945099	0.00584971489265073	0.00364195876426406	CFTR/EDN1/CA2/TNFSF11/ALPL/BGLAP	6
GO:0015698	BP	GO:0015698	inorganic anion transport	7/166	180/18723	0.00113639626397183	0.0062026773572096	0.00386170874607453	CFTR/SLC4A1/ABCC2/CASR/ABCB1/SLC5A6/CLCNKA	7
GO:0044403	BP	GO:0044403	biological process involved in symbiotic interaction	9/166	290/18723	0.00115370932969252	0.0062870676955154	0.0039142491070754	TFRC/CAV1/GAPDH/ARG1/LDLR/PC/JUN/SLC52A2/DPP4	9
GO:1903426	BP	GO:1903426	regulation of reactive oxygen species biosynthetic process	4/166	52/18723	0.00115831537607766	0.00630205240670457	0.00392357839939936	ALOX5/CD36/TLR4/SNCA	4
GO:0030323	BP	GO:0030323	respiratory tube development	7/166	181/18723	0.00117346028859075	0.00635390379547941	0.00395586042053256	PGR/LIPA/ARG1/RBP4/ABCA3/IL13/MME	7
GO:0032640	BP	GO:0032640	tumor necrosis factor production	7/166	181/18723	0.00117346028859075	0.00635390379547941	0.00395586042053256	ACP5/IFNG/CD36/IL6/TLR4/PIK3R1/LPL	7
GO:0032680	BP	GO:0032680	regulation of tumor necrosis factor production	7/166	181/18723	0.00117346028859075	0.00635390379547941	0.00395586042053256	ACP5/IFNG/CD36/IL6/TLR4/PIK3R1/LPL	7
GO:0071378	BP	GO:0071378	cellular response to growth hormone stimulus	3/166	24/18723	0.0012080234509383	0.00653063633110753	0.00406589186973534	GHR/PIK3R1/PTPN1	3
GO:2001257	BP	GO:2001257	regulation of cation channel activity	7/166	184/18723	0.00129037108297767	0.00696472150510203	0.00433614782799624	NOS1/MMP9/CAV1/CCL2/IFNG/EPO/ADRB2	7
GO:0060191	BP	GO:0060191	regulation of lipase activity	5/166	91/18723	0.00129797040352982	0.00699461828568848	0.00435476118678009	SELE/APOA1/SNCA/ANGPTL4/PLA2G1B	5
GO:0010524	BP	GO:0010524	positive regulation of calcium ion transport into cytosol	4/166	54/18723	0.00133466293392003	0.00716958965294065	0.00446369615474919	CAV1/SNCA/IL13/PLA2G1B	4
GO:0035065	BP	GO:0035065	regulation of histone acetylation	4/166	54/18723	0.00133466293392003	0.00716958965294065	0.00446369615474919	BRCA1/NOS1/IL1B/SNCA	4
GO:0072503	BP	GO:0072503	cellular divalent inorganic cation homeostasis	12/166	486/18723	0.00134739363980851	0.00722654250734579	0.00449915428408661	CASR/EDN1/NOS1/CAV1/CALCA/CNR1/EPO/CD36/SNCA/GRIA1/IL13/PLA2G1B	12
GO:0048143	BP	GO:0048143	astrocyte activation	3/166	25/18723	0.00136386506781626	0.00728038035414499	0.00453267304894912	IFNG/LDLR/IL6	3
GO:0050995	BP	GO:0050995	negative regulation of lipid catabolic process	3/166	25/18723	0.00136386506781626	0.00728038035414499	0.00453267304894912	ACACB/CNR1/IL1B	3
GO:1904996	BP	GO:1904996	positive regulation of leukocyte adhesion to vascular endothelial cell	3/166	25/18723	0.00136386506781626	0.00728038035414499	0.00453267304894912	SELE/ALOX5/IL6	3
GO:0042110	BP	GO:0042110	T cell activation	12/166	487/18723	0.00137099370529098	0.00729603429674062	0.00454241899631196	RORA/TFRC/CAV1/CCL2/IFNG/LEPR/ARG1/TNFSF11/IL1B/EPO/IL6/DPP4	12
GO:0071706	BP	GO:0071706	tumor necrosis factor superfamily cytokine production	7/166	186/18723	0.00137324474686812	0.00729603429674062	0.00454241899631196	ACP5/IFNG/CD36/IL6/TLR4/PIK3R1/LPL	7
GO:1903555	BP	GO:1903555	regulation of tumor necrosis factor superfamily cytokine production	7/166	186/18723	0.00137324474686812	0.00729603429674062	0.00454241899631196	ACP5/IFNG/CD36/IL6/TLR4/PIK3R1/LPL	7
GO:0050671	BP	GO:0050671	positive regulation of lymphocyte proliferation	6/166	137/18723	0.00140177273256476	0.00742436572083834	0.00462231652350775	TFRC/IL1B/EPO/IL6/TLR4/IL13	6
GO:0050714	BP	GO:0050714	positive regulation of protein secretion	6/166	137/18723	0.00140177273256476	0.00742436572083834	0.00462231652350775	CFTR/CASR/TLR4/RBP4/IL13/PLA2G1B	6
GO:0060047	BP	GO:0060047	heart contraction	8/166	241/18723	0.00141463813427143	0.00748083561659114	0.00465747396887528	EDN1/NOS1/DSP/CAV1/CALCA/KCNJ5/ACE/TH	8
GO:0098900	BP	GO:0098900	regulation of action potential	4/166	55/18723	0.00142950592304219	0.00754770234638918	0.00469910435208107	DSP/CAV1/CNR1/CD36	4
GO:0032946	BP	GO:0032946	positive regulation of mononuclear cell proliferation	6/166	138/18723	0.00145492623383597	0.0076699915588092	0.00477524007444039	TFRC/IL1B/EPO/IL6/TLR4/IL13	6
GO:0009896	BP	GO:0009896	positive regulation of catabolic process	12/166	492/18723	0.00149419214342842	0.00786477880145655	0.0048965121566777	CAV1/IFNG/EPM2A/APOA1/IL1B/LDLR/IL6/SNCA/PRKAA2/PCSK9/ADRB2/PTPN1	12
GO:0043470	BP	GO:0043470	regulation of carbohydrate catabolic process	4/166	56/18723	0.00152895009696612	0.00798832258402829	0.00497342895860129	SLC4A1/IFNG/PRKAA2/FBP1	4
GO:0071385	BP	GO:0071385	cellular response to glucocorticoid stimulus	4/166	56/18723	0.00152895009696612	0.00798832258402829	0.00497342895860129	ABCC2/EDN1/ARG1/SRD5A1	4
GO:1904645	BP	GO:1904645	response to amyloid-beta	4/166	56/18723	0.00152895009696612	0.00798832258402829	0.00497342895860129	MMP9/CD36/TLR4/ADRB2	4
GO:0001963	BP	GO:0001963	synaptic transmission, dopaminergic	3/166	26/18723	0.00153178144394769	0.00798832258402829	0.00497342895860129	SLC6A3/SNCA/TH	3
GO:0045672	BP	GO:0045672	positive regulation of osteoclast differentiation	3/166	26/18723	0.00153178144394769	0.00798832258402829	0.00497342895860129	CA2/IFNG/TNFSF11	3
GO:0060352	BP	GO:0060352	cell adhesion molecule production	3/166	26/18723	0.00153178144394769	0.00798832258402829	0.00497342895860129	CAV1/APOA1/IL1B	3
GO:0051222	BP	GO:0051222	positive regulation of protein transport	9/166	303/18723	0.00156179911672917	0.00813237423511584	0.00506311370098833	CFTR/CASR/IFNG/IL1B/TLR4/RBP4/PIK3R1/IL13/PLA2G1B	9
GO:0015748	BP	GO:0015748	organophosphate ester transport	6/166	140/18723	0.00156583200227275	0.00814088766878406	0.00506841405748962	SLC4A1/ABCB1/CETP/APOA1/LDLR/ABCA3	6
GO:0006814	BP	GO:0006814	sodium ion transport	8/166	245/18723	0.00156960685881404	0.00814793601897924	0.00507280227148603	SLC9A3/NOS1/SLC6A8/SLC5A6/SLC6A3/SCNN1G/PCSK9/ADRB2	8
GO:0050764	BP	GO:0050764	regulation of phagocytosis	5/166	95/18723	0.00157198765609172	0.00814793601897924	0.00507280227148603	CCL2/IFNG/APOA1/IL1B/CD36	5
GO:0051402	BP	GO:0051402	neuron apoptotic process	8/166	246/18723	0.00161037767723203	0.0083341954484798	0.00518876504473992	CCL2/GAPDH/SNCA/G6PD/PCSK9/BDNF/JUN/NQO1	8
GO:0032355	BP	GO:0032355	response to estradiol	6/166	141/18723	0.00162364131099598	0.00839004908802339	0.00522353881675869	ABCC2/CAT/CYP19A1/SRD5A1/TH/NQO1	6
GO:0006695	BP	GO:0006695	cholesterol biosynthetic process	4/166	57/18723	0.0016331113183667	0.00841337318035653	0.00523806010267604	CFTR/APOA1/G6PD/PRKAA2	4
GO:1902653	BP	GO:1902653	secondary alcohol biosynthetic process	4/166	57/18723	0.0016331113183667	0.00841337318035653	0.00523806010267604	CFTR/APOA1/G6PD/PRKAA2	4
GO:0003073	BP	GO:0003073	regulation of systemic arterial blood pressure	5/166	96/18723	0.00164666258869528	0.00847033255851589	0.00527352229362062	EDN1/CALCA/ACE/ADRB2/MME	5
GO:0006650	BP	GO:0006650	glycerophospholipid metabolic process	9/166	306/18723	0.00167074202467329	0.00858119390887415	0.00534254317309334	PON1/CETP/PLA2G4A/APOA1/LDLR/PIK3R1/ABCA3/PLA2G1B/PLA2G2A	9
GO:0001935	BP	GO:0001935	endothelial cell proliferation	7/166	193/18723	0.00169654607313361	0.00870056483125167	0.00541686200485338	ALOX5/CAV1/CCL2/APOA1/ARG1/PPARG/XDH	7
GO:0035235	BP	GO:0035235	ionotropic glutamate receptor signaling pathway	3/166	27/18723	0.00171210496954832	0.00875391019821767	0.00545007415797879	GRIA2/GRIA4/GRIA1	3
GO:0060333	BP	GO:0060333	interferon-gamma-mediated signaling pathway	3/166	27/18723	0.00171210496954832	0.00875391019821767	0.00545007415797879	IFNG/ARG1/PPARG	3
GO:0043122	BP	GO:0043122	regulation of I-kappaB kinase/NF-kappaB signaling	8/166	249/18723	0.00173775010001383	0.00885396203806415	0.00551236517244642	RORA/TFRC/GAPDH/CTH/TNFSF11/IL1B/CD36/TLR4	8
GO:0002763	BP	GO:0002763	positive regulation of myeloid leukocyte differentiation	4/166	58/18723	0.00174210504902116	0.00885396203806415	0.00551236517244642	CA2/IFNG/TNFSF11/JUN	4
GO:0006826	BP	GO:0006826	iron ion transport	4/166	58/18723	0.00174210504902116	0.00885396203806415	0.00551236517244642	CP/TFRC/TF/IFNG	4
GO:0010574	BP	GO:0010574	regulation of vascular endothelial growth factor production	4/166	58/18723	0.00174210504902116	0.00885396203806415	0.00551236517244642	BRCA1/RORA/IL1B/IL6	4
GO:0002440	BP	GO:0002440	production of molecular mediator of immune response	9/166	308/18723	0.00174670073964191	0.00886404934392272	0.00551864540193685	TFRC/APOA1/ARG1/IL1B/CD36/IL6/TLR4/RBP4/IL13	9
GO:0032642	BP	GO:0032642	regulation of chemokine production	5/166	98/18723	0.00180378497753358	0.00914007462496494	0.00569049526298104	IFNG/IL1B/IL6/TLR4/LPL	5
GO:0060326	BP	GO:0060326	cell chemotaxis	9/166	310/18723	0.00182540518807718	0.00923017300719989	0.00574658938018987	ALOX5/EDN1/CCL2/CALCA/TNFSF11/IL6/TNFRSF11A/PLA2G1B/DPP4	9
GO:0003015	BP	GO:0003015	heart process	8/166	251/18723	0.00182700331688905	0.00923017300719989	0.00574658938018987	EDN1/NOS1/DSP/CAV1/CALCA/KCNJ5/ACE/TH	8
GO:0043393	BP	GO:0043393	regulation of protein binding	7/166	196/18723	0.00185199337503155	0.00930764724146776	0.00579482386198505	MMP9/CAV1/TNFSF11/ACE/PCSK9/ADRB2/BDNF	7
GO:0006767	BP	GO:0006767	water-soluble vitamin metabolic process	4/166	59/18723	0.00185604629822494	0.00930764724146776	0.00579482386198505	SLC2A3/SLC2A1/MMACHC/SLC52A2	4
GO:0033013	BP	GO:0033013	tetrapyrrole metabolic process	4/166	59/18723	0.00185604629822494	0.00930764724146776	0.00579482386198505	ABCC2/MMACHC/CYP1A1/HMBS	4
GO:0043407	BP	GO:0043407	negative regulation of MAP kinase activity	4/166	59/18723	0.00185604629822494	0.00930764724146776	0.00579482386198505	CAV1/IL1B/PPARG/PTPN1	4
GO:2000351	BP	GO:2000351	regulation of endothelial cell apoptotic process	4/166	59/18723	0.00185604629822494	0.00930764724146776	0.00579482386198505	CCL2/ANGPTL4/IL13/AKR1C3	4
GO:0002444	BP	GO:0002444	myeloid leukocyte mediated immunity	5/166	99/18723	0.00188633826886271	0.0094039918102627	0.00585480677622122	ARG1/IL6/ACE/IL13/PLA2G1B	5
GO:0007631	BP	GO:0007631	feeding behavior	5/166	99/18723	0.00188633826886271	0.0094039918102627	0.00585480677622122	RETN/CALCA/LEPR/CNR1/TH	5
GO:0015837	BP	GO:0015837	amine transport	5/166	99/18723	0.00188633826886271	0.0094039918102627	0.00585480677622122	CNR1/ARG1/DDC/SNCA/TH	5
GO:0032602	BP	GO:0032602	chemokine production	5/166	99/18723	0.00188633826886271	0.0094039918102627	0.00585480677622122	IFNG/IL1B/IL6/TLR4/LPL	5
GO:0010884	BP	GO:0010884	positive regulation of lipid storage	3/166	28/18723	0.00190515646569471	0.00946999443782362	0.00589589918026505	ACACB/CD36/LPL	3
GO:0060259	BP	GO:0060259	regulation of feeding behavior	3/166	28/18723	0.00190515646569471	0.00946999443782362	0.00589589918026505	RETN/LEPR/CNR1	3
GO:0018108	BP	GO:0018108	peptidyl-tyrosine phosphorylation	10/166	375/18723	0.00193238880963531	0.00959131580221034	0.00597143233263727	CAV1/IFNG/GHR/EPO/CD36/IL6/ACE/FGFR4/IL13/PTPN1	10
GO:0045936	BP	GO:0045936	negative regulation of phosphate metabolic process	11/166	441/18723	0.00196572125790484	0.00974251630742616	0.00606556786150275	SLC4A1/CAV1/IFNG/IL1B/PPARG/SNCA/IGFBP3/XDH/FBP1/FABP4/PTPN1	11
GO:0045807	BP	GO:0045807	positive regulation of endocytosis	5/166	100/18723	0.00197162378634053	0.00974606584271151	0.00606777775743422	SELE/TF/CD36/SNCA/PCSK9	5
GO:0006081	BP	GO:0006081	cellular aldehyde metabolic process	4/166	60/18723	0.00197504957283815	0.00974606584271151	0.00606777775743422	TPI1/ALDH1A1/AKR1C1/AKR1C3	4
GO:0031663	BP	GO:0031663	lipopolysaccharide-mediated signaling pathway	4/166	60/18723	0.00197504957283815	0.00974606584271151	0.00606777775743422	CCL2/IL1B/CD36/TLR4	4
GO:0010563	BP	GO:0010563	negative regulation of phosphorus metabolic process	11/166	442/18723	0.0020007227653383	0.00985842349538971	0.00613773021587243	SLC4A1/CAV1/IFNG/IL1B/PPARG/SNCA/IGFBP3/XDH/FBP1/FABP4/PTPN1	11
GO:0007611	BP	GO:0007611	learning or memory	8/166	255/18723	0.00201636686917341	0.00992110945049816	0.00617675770144959	BCHE/CNR1/LDLR/GRIA1/BDNF/JUN/TH/MME	8
GO:0018105	BP	GO:0018105	peptidyl-serine phosphorylation	9/166	315/18723	0.0020346474473499	0.00999656741498249	0.00622373687908995	TFRC/NOS1/CAV1/IFNG/EPO/IL6/SNCA/PRKAA2/BDNF	9
GO:0018212	BP	GO:0018212	peptidyl-tyrosine modification	10/166	378/18723	0.00204798495709771	0.0100475562562814	0.00625548188903589	CAV1/IFNG/GHR/EPO/CD36/IL6/ACE/FGFR4/IL13/PTPN1	10
GO:0050830	BP	GO:0050830	defense response to Gram-positive bacterium	5/166	101/18723	0.00205969483332519	0.0100904241834618	0.00628217092020504	ACP5/CD36/IL6/PLA2G1B/PLA2G2A	5
GO:0014074	BP	GO:0014074	response to purine-containing compound	6/166	148/18723	0.00207499959889412	0.0101507545219676	0.00631973182857485	CFTR/CPS1/LDHA/SLC6A3/SRD5A1/JUN	6
GO:0040014	BP	GO:0040014	regulation of multicellular organism growth	4/166	61/18723	0.00209922882892994	0.0102545062938376	0.00638432637408757	GHR/GAMT/SLC6A3/ADRB2	4
GO:0019433	BP	GO:0019433	triglyceride catabolic process	3/166	29/18723	0.00211124540174173	0.0102688798551765	0.00639327517221746	CPS1/APOA1/LPL	3
GO:0035066	BP	GO:0035066	positive regulation of histone acetylation	3/166	29/18723	0.00211124540174173	0.0102688798551765	0.00639327517221746	BRCA1/NOS1/IL1B	3
GO:0071549	BP	GO:0071549	cellular response to dexamethasone stimulus	3/166	29/18723	0.00211124540174173	0.0102688798551765	0.00639327517221746	ABCC2/ARG1/SRD5A1	3
GO:1905039	BP	GO:1905039	carboxylic acid transmembrane transport	6/166	149/18723	0.00214650315992222	0.0104254338024835	0.00649074368665585	ABCB1/SLC2A1/CD36/SLC5A6/SLC16A1/KCNJ10	6
GO:0031348	BP	GO:0031348	negative regulation of defense response	8/166	258/18723	0.00216828673607537	0.010505201588497	0.00654040610486068	ALOX5/RORA/ACP5/APOA1/ARG1/LDLR/PPARG/IL13	8
GO:0070661	BP	GO:0070661	leukocyte proliferation	9/166	318/18723	0.00216911526171911	0.010505201588497	0.00654040610486068	TFRC/ARG1/TNFSF11/IL1B/EPO/IL6/TLR4/ACE/IL13	9
GO:1904951	BP	GO:1904951	positive regulation of establishment of protein localization	9/166	319/18723	0.00221548048158244	0.0106870448557013	0.00665361943112881	CFTR/CASR/IFNG/IL1B/TLR4/RBP4/PIK3R1/IL13/PLA2G1B	9
GO:0070665	BP	GO:0070665	positive regulation of leukocyte proliferation	6/166	150/18723	0.00221985215109825	0.0106870448557013	0.00665361943112881	TFRC/IL1B/EPO/IL6/TLR4/IL13	6
GO:1903825	BP	GO:1903825	organic acid transmembrane transport	6/166	150/18723	0.00221985215109825	0.0106870448557013	0.00665361943112881	ABCB1/SLC2A1/CD36/SLC5A6/SLC16A1/KCNJ10	6
GO:0010573	BP	GO:0010573	vascular endothelial growth factor production	4/166	62/18723	0.00222869742498867	0.0106870448557013	0.00665361943112881	BRCA1/RORA/IL1B/IL6	4
GO:0032615	BP	GO:0032615	interleukin-12 production	4/166	62/18723	0.00222869742498867	0.0106870448557013	0.00665361943112881	ACP5/IFNG/CD36/TLR4	4
GO:0032655	BP	GO:0032655	regulation of interleukin-12 production	4/166	62/18723	0.00222869742498867	0.0106870448557013	0.00665361943112881	ACP5/IFNG/CD36/TLR4	4
GO:0032757	BP	GO:0032757	positive regulation of interleukin-8 production	4/166	62/18723	0.00222869742498867	0.0106870448557013	0.00665361943112881	IL1B/IL6/TLR4/PLA2G1B	4
GO:0019233	BP	GO:0019233	sensory perception of pain	5/166	103/18723	0.00224440735878717	0.0107320605395528	0.00668164562853172	EDN1/CCL2/CALCA/CNR1/MME	5
GO:0030004	BP	GO:0030004	cellular monovalent inorganic cation homeostasis	5/166	103/18723	0.00224440735878717	0.0107320605395528	0.00668164562853172	CFTR/SLC4A1/SLC9A3/CA2/TTPA	5
GO:0060541	BP	GO:0060541	respiratory system development	7/166	203/18723	0.00225772738035914	0.0107805688555827	0.00671184629470893	PGR/LIPA/ARG1/RBP4/ABCA3/IL13/MME	7
GO:0019674	BP	GO:0019674	NAD metabolic process	3/166	30/18723	0.00233067010949652	0.0110511522650009	0.00688030811506763	LDHA/ALDOB/NQO1	3
GO:0034390	BP	GO:0034390	smooth muscle cell apoptotic process	3/166	30/18723	0.00233067010949652	0.0110511522650009	0.00688030811506763	EDN1/IFNG/PPARG	3
GO:0034391	BP	GO:0034391	regulation of smooth muscle cell apoptotic process	3/166	30/18723	0.00233067010949652	0.0110511522650009	0.00688030811506763	EDN1/IFNG/PPARG	3
GO:0043032	BP	GO:0043032	positive regulation of macrophage activation	3/166	30/18723	0.00233067010949652	0.0110511522650009	0.00688030811506763	PLA2G4A/TLR4/IL13	3
GO:1903579	BP	GO:1903579	negative regulation of ATP metabolic process	3/166	30/18723	0.00233067010949652	0.0110511522650009	0.00688030811506763	SLC4A1/SNCA/FBP1	3
GO:0000041	BP	GO:0000041	transition metal ion transport	5/166	105/18723	0.0024409045933175	0.0115577002710083	0.00719567851924179	ABCC2/CP/TFRC/TF/IFNG	5
GO:0008016	BP	GO:0008016	regulation of heart contraction	7/166	206/18723	0.00245127321426325	0.0115906303097824	0.00721618034634308	EDN1/NOS1/DSP/CAV1/CALCA/KCNJ5/TH	7
GO:0006749	BP	GO:0006749	glutathione metabolic process	4/166	64/18723	0.00250395281302583	0.0117741271471228	0.0073304231645369	GSR/MMACHC/G6PD/OPLAH	4
GO:0006940	BP	GO:0006940	regulation of smooth muscle contraction	4/166	64/18723	0.00250395281302583	0.0117741271471228	0.0073304231645369	EDN1/CAV1/CALCA/ADRB2	4
GO:0016126	BP	GO:0016126	sterol biosynthetic process	4/166	64/18723	0.00250395281302583	0.0117741271471228	0.0073304231645369	CFTR/APOA1/G6PD/PRKAA2	4
GO:1900076	BP	GO:1900076	regulation of cellular response to insulin stimulus	4/166	64/18723	0.00250395281302583	0.0117741271471228	0.0073304231645369	IL1B/LPL/PTPN1/BGLAP	4
GO:0007190	BP	GO:0007190	activation of adenylate cyclase activity	3/166	31/18723	0.00256371799419148	0.0120218544064642	0.00748465503392919	CALCA/TSHR/ADRB2	3
GO:0033238	BP	GO:0033238	regulation of cellular amine metabolic process	3/166	31/18723	0.00256371799419148	0.0120218544064642	0.00748465503392919	MAOB/SLC6A3/SNCA	3
GO:0002720	BP	GO:0002720	positive regulation of cytokine production involved in immune response	4/166	65/18723	0.00264996293426151	0.0123920443000245	0.00771513059590707	IL1B/CD36/IL6/TLR4	4
GO:0072577	BP	GO:0072577	endothelial cell apoptotic process	4/166	65/18723	0.00264996293426151	0.0123920443000245	0.00771513059590707	CCL2/ANGPTL4/IL13/AKR1C3	4
GO:0071222	BP	GO:0071222	cellular response to lipopolysaccharide	7/166	209/18723	0.00265736387341317	0.0124095603166956	0.0077260358471203	ABCC2/CCL2/ARG1/IL1B/CD36/IL6/TLR4	7
GO:0045637	BP	GO:0045637	regulation of myeloid cell differentiation	7/166	210/18723	0.00272893971095448	0.0127263053828166	0.00792323733313561	CA2/IFNG/TNFSF11/TLR4/PIK3R1/JUN/BGLAP	7
GO:0034440	BP	GO:0034440	lipid oxidation	5/166	108/18723	0.00275868796557458	0.0128122375418956	0.00797673761231731	ALOX5/CYP24A1/ABCB11/ACACB/CNR1	5
GO:0098659	BP	GO:0098659	inorganic cation import across plasma membrane	5/166	108/18723	0.00275868796557458	0.0128122375418956	0.00797673761231731	SLC9A3/IFNG/KCNJ5/KCNJ1/KCNJ10	5
GO:0099587	BP	GO:0099587	inorganic ion import across plasma membrane	5/166	108/18723	0.00275868796557458	0.0128122375418956	0.00797673761231731	SLC9A3/IFNG/KCNJ5/KCNJ1/KCNJ10	5
GO:0019229	BP	GO:0019229	regulation of vasoconstriction	4/166	66/18723	0.0028017089708612	0.0129601484229519	0.00806882506264242	CASR/EDN1/CAV1/ACE	4
GO:0030193	BP	GO:0030193	regulation of blood coagulation	4/166	66/18723	0.0028017089708612	0.0129601484229519	0.00806882506264242	EDN1/CAV1/F12/CD36	4
GO:0030100	BP	GO:0030100	regulation of endocytosis	7/166	211/18723	0.00280198790646442	0.0129601484229519	0.00806882506264242	SELE/TF/CAV1/CD36/SNCA/PCSK9/PTPN1	7
GO:0071214	BP	GO:0071214	cellular response to abiotic stimulus	9/166	331/18723	0.00283599702136827	0.0130818069124256	0.00814456810484479	MMP9/SLC2A1/IL1B/EPO/TLR4/PIK3R1/IL13/MME/MMP1	9
GO:0104004	BP	GO:0104004	cellular response to environmental stimulus	9/166	331/18723	0.00283599702136827	0.0130818069124256	0.00814456810484479	MMP9/SLC2A1/IL1B/EPO/TLR4/PIK3R1/IL13/MME/MMP1	9
GO:0006821	BP	GO:0006821	chloride transport	5/166	109/18723	0.00287097467517189	0.0131614739260742	0.00819416778344531	CFTR/SLC4A1/CASR/ABCB1/CLCNKA	5
GO:0032410	BP	GO:0032410	negative regulation of transporter activity	5/166	109/18723	0.00287097467517189	0.0131614739260742	0.00819416778344531	MMP9/CAV1/EPO/SNCA/PCSK9	5
GO:0032414	BP	GO:0032414	positive regulation of ion transmembrane transporter activity	5/166	109/18723	0.00287097467517189	0.0131614739260742	0.00819416778344531	CFTR/ABCB1/CCL2/IFNG/ADRB2	5
GO:0006469	BP	GO:0006469	negative regulation of protein kinase activity	7/166	212/18723	0.00287652832198735	0.0131614739260742	0.00819416778344531	CAV1/IFNG/IL1B/PPARG/SNCA/FABP4/PTPN1	7
GO:0009749	BP	GO:0009749	response to glucose	7/166	212/18723	0.00287652832198735	0.0131614739260742	0.00819416778344531	CFTR/CASR/HNF4A/LDHA/PRKAA2/LPL/TH	7
GO:0043523	BP	GO:0043523	regulation of neuron apoptotic process	7/166	212/18723	0.00287652832198735	0.0131614739260742	0.00819416778344531	CCL2/SNCA/G6PD/PCSK9/BDNF/JUN/NQO1	7
GO:0006879	BP	GO:0006879	cellular iron ion homeostasis	4/166	67/18723	0.00295930064418195	0.0135219726608314	0.00841860975209655	CP/TFRC/TF/IFNG	4
GO:0003014	BP	GO:0003014	renal system process	5/166	110/18723	0.00298653076203414	0.0136280536789058	0.00848465445693911	SLC4A1/EDN1/HNF1A/AKR1C3/HBB	5
GO:0019439	BP	GO:0019439	aromatic compound catabolic process	11/166	467/18723	0.00305500660485884	0.0139218086221419	0.00866754258220635	PON1/ABCC2/MAOB/HGD/KYNU/IL6/CYP1A1/SLC6A3/TDO2/XDH/PAH	11
GO:0060402	BP	GO:0060402	calcium ion transport into cytosol	6/166	160/18723	0.00306154154105931	0.013932886771979	0.00867443969866952	NOS1/CAV1/EPO/SNCA/IL13/PLA2G1B	6
GO:0010259	BP	GO:0010259	multicellular organism aging	3/166	33/18723	0.0030717795262261	0.0139421009245155	0.00868017631390658	EDN1/DDC/TH	3
GO:0046320	BP	GO:0046320	regulation of fatty acid oxidation	3/166	33/18723	0.0030717795262261	0.0139421009245155	0.00868017631390658	ABCB11/ACACB/CNR1	3
GO:1900046	BP	GO:1900046	regulation of hemostasis	4/166	68/18723	0.0031228468284092	0.0141360866432656	0.0088009493774676	EDN1/CAV1/F12/CD36	4
GO:1901607	BP	GO:1901607	alpha-amino acid biosynthetic process	4/166	68/18723	0.0031228468284092	0.0141360866432656	0.0088009493774676	CPS1/CTH/CBS/PAH	4
GO:0051051	BP	GO:0051051	negative regulation of transport	11/166	470/18723	0.0032070525137588	0.0144979271427578	0.00902622671193169	MAOB/EDN1/NOS1/MMP9/CAV1/CNR1/IL1B/EPO/CD36/SNCA/PCSK9	11
GO:0051100	BP	GO:0051100	negative regulation of binding	6/166	162/18723	0.00325509096449522	0.0146620653276113	0.00912841707707726	CYP2D6/CAV1/ACE/PCSK9/ADRB2/JUN	6
GO:0018209	BP	GO:0018209	peptidyl-serine modification	9/166	338/18723	0.00325701182310438	0.0146620653276113	0.00912841707707726	TFRC/NOS1/CAV1/IFNG/EPO/IL6/SNCA/PRKAA2/BDNF	9
GO:0007548	BP	GO:0007548	sex differentiation	8/166	276/18723	0.00327862339494062	0.0146620653276113	0.00912841707707726	PGR/HNF4A/RETN/CYP19A1/RBP4/SRD5A1/CYP17A1/AKR1C3	8
GO:0050810	BP	GO:0050810	regulation of steroid biosynthetic process	4/166	69/18723	0.00329245551387128	0.0146620653276113	0.00912841707707726	CYP27B1/IFNG/FGFR4/AKR1C3	4
GO:1901224	BP	GO:1901224	positive regulation of NIK/NF-kappaB signaling	4/166	69/18723	0.00329245551387128	0.0146620653276113	0.00912841707707726	EDN1/IL1B/TLR4/NR3C2	4
GO:0032770	BP	GO:0032770	positive regulation of monooxygenase activity	3/166	34/18723	0.00334731520593967	0.0146620653276113	0.00912841707707726	CYP27B1/IFNG/IL1B	3
GO:0042573	BP	GO:0042573	retinoic acid metabolic process	3/166	34/18723	0.00334731520593967	0.0146620653276113	0.00912841707707726	CYP1A1/CYP3A7/AKR1C3	3
GO:0044344	BP	GO:0044344	cellular response to fibroblast growth factor stimulus	5/166	113/18723	0.0033533548933176	0.0146620653276113	0.00912841707707726	CPS1/CCL2/KL/SNCA/FGFR4	5
GO:0009746	BP	GO:0009746	response to hexose	7/166	219/18723	0.00344177925921936	0.0150190753021205	0.00935068698756931	CFTR/CASR/HNF4A/LDHA/PRKAA2/LPL/TH	7
GO:0019751	BP	GO:0019751	polyol metabolic process	5/166	114/18723	0.00348252800248712	0.0151385180133723	0.00942505051417768	CYP27B1/TPI1/PLA2G4A/CYP27A1/SNCA	5
GO:0046660	BP	GO:0046660	female sex differentiation	5/166	114/18723	0.00348252800248712	0.0151385180133723	0.00942505051417768	PGR/RETN/CYP19A1/RBP4/SRD5A1	5
GO:1904892	BP	GO:1904892	regulation of receptor signaling pathway via STAT	5/166	114/18723	0.00348252800248712	0.0151385180133723	0.00942505051417768	CAV1/IFNG/GHR/PPARG/IL6	5
GO:0001933	BP	GO:0001933	negative regulation of protein phosphorylation	9/166	342/18723	0.00351883942169988	0.0152768028601932	0.00951114491691125	CAV1/IFNG/IL1B/PPARG/SNCA/IGFBP3/XDH/FABP4/PTPN1	9
GO:0032635	BP	GO:0032635	interleukin-6 production	6/166	165/18723	0.00356234378890565	0.0154262208716004	0.0096041706875974	IFNG/IL1B/CD36/IL6/TLR4/LPL	6
GO:0032675	BP	GO:0032675	regulation of interleukin-6 production	6/166	165/18723	0.00356234378890565	0.0154262208716004	0.0096041706875974	IFNG/IL1B/CD36/IL6/TLR4/LPL	6
GO:0071219	BP	GO:0071219	cellular response to molecule of bacterial origin	7/166	221/18723	0.00361785993685737	0.0155926457083618	0.00970778469340066	ABCC2/CCL2/ARG1/IL1B/CD36/IL6/TLR4	7
GO:0006084	BP	GO:0006084	acetyl-CoA metabolic process	3/166	35/18723	0.00363751852754714	0.0155926457083618	0.00970778469340066	ACACB/KYNU/TDO2	3
GO:0045454	BP	GO:0045454	cell redox homeostasis	3/166	35/18723	0.00363751852754714	0.0155926457083618	0.00970778469340066	NOS1/GSR/NQO1	3
GO:0045922	BP	GO:0045922	negative regulation of fatty acid metabolic process	3/166	35/18723	0.00363751852754714	0.0155926457083618	0.00970778469340066	BRCA1/ACACB/CNR1	3
GO:0046471	BP	GO:0046471	phosphatidylglycerol metabolic process	3/166	35/18723	0.00363751852754714	0.0155926457083618	0.00970778469340066	PLA2G4A/ABCA3/PLA2G1B	3
GO:0048821	BP	GO:0048821	erythrocyte development	3/166	35/18723	0.00363751852754714	0.0155926457083618	0.00970778469340066	SLC4A1/EPO/G6PD	3
GO:0086005	BP	GO:0086005	ventricular cardiac muscle cell action potential	3/166	35/18723	0.00363751852754714	0.0155926457083618	0.00970778469340066	DSP/CAV1/KCNJ5	3
GO:1905898	BP	GO:1905898	positive regulation of response to endoplasmic reticulum stress	3/166	35/18723	0.00363751852754714	0.0155926457083618	0.00970778469340066	CAV1/PIK3R1/PTPN1	3
GO:0050818	BP	GO:0050818	regulation of coagulation	4/166	71/18723	0.00365028771967627	0.0156056389768522	0.00971587413859985	EDN1/CAV1/F12/CD36	4
GO:0061515	BP	GO:0061515	myeloid cell development	4/166	71/18723	0.00365028771967627	0.0156056389768522	0.00971587413859985	SLC4A1/TNFSF11/EPO/G6PD	4
GO:0007249	BP	GO:0007249	I-kappaB kinase/NF-kappaB signaling	8/166	281/18723	0.00365433961313622	0.0156056389768522	0.00971587413859985	RORA/TFRC/GAPDH/CTH/TNFSF11/IL1B/CD36/TLR4	8
GO:0021782	BP	GO:0021782	glial cell development	5/166	116/18723	0.00375154499884876	0.0160006221998637	0.00996178571500703	IFNG/LDLR/IL6/TLR4/KCNJ10	5
GO:1903034	BP	GO:1903034	regulation of response to wounding	6/166	167/18723	0.00377883316323649	0.0160967861846774	0.0100216561999325	ALOX5/EDN1/CAV1/SPP1/F12/CD36	6
GO:2001234	BP	GO:2001234	negative regulation of apoptotic signaling pathway	7/166	224/18723	0.0038947468827586	0.016569756474894	0.0103161215414579	BRCA1/MMP9/CTH/IL1B/EPO/BDNF/PTPN1	7
GO:0050670	BP	GO:0050670	regulation of lymphocyte proliferation	7/166	225/18723	0.00399052971886477	0.016956005501309	0.010556595317147	TFRC/ARG1/IL1B/EPO/IL6/TLR4/IL13	7
GO:0006937	BP	GO:0006937	regulation of muscle contraction	6/166	169/18723	0.00400494181793569	0.0169647182330979	0.0105620197541464	EDN1/NOS1/DSP/CAV1/CALCA/ADRB2	6
GO:0002637	BP	GO:0002637	regulation of immunoglobulin production	4/166	73/18723	0.00403364219572677	0.0169647182330979	0.0105620197541464	TFRC/IL6/RBP4/IL13	4
GO:0007613	BP	GO:0007613	memory	5/166	118/18723	0.00403514795356166	0.0169647182330979	0.0105620197541464	CNR1/LDLR/GRIA1/BDNF/TH	5
GO:0010906	BP	GO:0010906	regulation of glucose metabolic process	5/166	119/18723	0.00418255319106788	0.0173582382879655	0.0108070203805084	RORA/ACACB/LEPR/FBP1/GPT	5
GO:0030282	BP	GO:0030282	bone mineralization	5/166	119/18723	0.00418255319106788	0.0173582382879655	0.0108070203805084	ALOX5/CYP27B1/KL/ADRB2/BGLAP	5
GO:0032944	BP	GO:0032944	regulation of mononuclear cell proliferation	7/166	227/18723	0.00418745129833394	0.0173582382879655	0.0108070203805084	TFRC/ARG1/IL1B/EPO/IL6/TLR4/IL13	7
GO:0006801	BP	GO:0006801	superoxide metabolic process	4/166	74/18723	0.0042351499042033	0.0175345535667929	0.010916792050886	EDN1/ACP5/CD36/NQO1	4
GO:0001990	BP	GO:0001990	regulation of systemic arterial blood pressure by hormone	3/166	37/18723	0.00426286168216836	0.0175423217102565	0.0109216283990993	EDN1/ACE/MME	3
GO:0002369	BP	GO:0002369	T cell cytokine production	3/166	37/18723	0.00426286168216836	0.0175423217102565	0.0109216283990993	ARG1/IL1B/IL6	3
GO:0002724	BP	GO:0002724	regulation of T cell cytokine production	3/166	37/18723	0.00426286168216836	0.0175423217102565	0.0109216283990993	ARG1/IL1B/IL6	3
GO:0048009	BP	GO:0048009	insulin-like growth factor receptor signaling pathway	3/166	37/18723	0.00426286168216836	0.0175423217102565	0.0109216283990993	GHR/PIK3R1/IGFBP3	3
GO:1900077	BP	GO:1900077	negative regulation of cellular response to insulin stimulus	3/166	37/18723	0.00426286168216836	0.0175423217102565	0.0109216283990993	IL1B/LPL/PTPN1	3
GO:0001649	BP	GO:0001649	osteoblast differentiation	7/166	229/18723	0.00439165385375214	0.0180504416870321	0.0112379774924612	CYP24A1/SPP1/CAT/PPARG/IL6/ALPL/BGLAP	7
GO:0045913	BP	GO:0045913	positive regulation of carbohydrate metabolic process	4/166	75/18723	0.00444334760425655	0.0182408284358537	0.0113565098827049	IFNG/SNCA/PRKAA2/GPT	4
GO:0006816	BP	GO:0006816	calcium ion transport	10/166	422/18723	0.00448291281365443	0.0183757377904701	0.0114405027465356	CASR/NOS1/CAV1/CCL2/CYP27B1/EPO/SNCA/G6PD/IL13/PLA2G1B	10
GO:0010469	BP	GO:0010469	regulation of signaling receptor activity	6/166	173/18723	0.0044870358257142	0.0183757377904701	0.0114405027465356	EDN1/CCL2/IFNG/PPARG/PCSK9/ADRB2	6
GO:0032943	BP	GO:0032943	mononuclear cell proliferation	8/166	291/18723	0.00450527004246166	0.0184281828845269	0.0114731544010945	TFRC/ARG1/IL1B/EPO/IL6/TLR4/ACE/IL13	8
GO:0048608	BP	GO:0048608	reproductive structure development	10/166	424/18723	0.00463238336330061	0.018925320720103	0.0117826661517609	PGR/RETN/CYP27B1/SPP1/PPARG/CYP19A1/RBP4/SRD5A1/AKR1C3/MME	10
GO:0052126	BP	GO:0052126	movement in host environment	6/166	175/18723	0.00474353198465475	0.0193561190960371	0.0120508757909751	TFRC/CAV1/LDLR/PC/SLC52A2/DPP4	6
GO:0061458	BP	GO:0061458	reproductive system development	10/166	427/18723	0.00486393176129003	0.0195912766557056	0.0121972819237755	PGR/RETN/CYP27B1/SPP1/PPARG/CYP19A1/RBP4/SRD5A1/AKR1C3/MME	10
GO:0010827	BP	GO:0010827	regulation of glucose transmembrane transport	4/166	77/18723	0.00488021538396681	0.0196307242044637	0.0122218414704482	EDN1/IL1B/PIK3R1/PLA2G1B	4
GO:0045923	BP	GO:0045923	positive regulation of fatty acid metabolic process	3/166	39/18723	0.00494958004061678	0.0198158304692146	0.0123370862978631	APOA1/IL1B/PPARG	3
GO:0046461	BP	GO:0046461	neutral lipid catabolic process	3/166	39/18723	0.00494958004061678	0.0198158304692146	0.0123370862978631	CPS1/APOA1/LPL	3
GO:0046464	BP	GO:0046464	acylglycerol catabolic process	3/166	39/18723	0.00494958004061678	0.0198158304692146	0.0123370862978631	CPS1/APOA1/LPL	3
GO:0086091	BP	GO:0086091	regulation of heart rate by cardiac conduction	3/166	39/18723	0.00494958004061678	0.0198158304692146	0.0123370862978631	DSP/CAV1/KCNJ5	3
GO:0050890	BP	GO:0050890	cognition	8/166	296/18723	0.00498416830879369	0.0199308026011243	0.0124086664981188	BCHE/CNR1/LDLR/GRIA1/BDNF/JUN/TH/MME	8
GO:0035725	BP	GO:0035725	sodium ion transmembrane transport	6/166	178/18723	0.00514830732687247	0.0205629451467436	0.0128022304797027	SLC9A3/NOS1/SLC6A8/SLC6A3/SCNN1G/PCSK9	6
GO:0031334	BP	GO:0031334	positive regulation of protein-containing complex assembly	7/166	237/18723	0.00528465325703426	0.0210121146692526	0.0130818777632305	TFRC/IFNG/CD36/TLR4/SNCA/ABCA3/MMP1	7
GO:0033673	BP	GO:0033673	negative regulation of kinase activity	7/166	237/18723	0.00528465325703426	0.0210121146692526	0.0130818777632305	CAV1/IFNG/IL1B/PPARG/SNCA/FABP4/PTPN1	7
GO:0001936	BP	GO:0001936	regulation of endothelial cell proliferation	6/166	179/18723	0.00528870210704433	0.0210121146692526	0.0130818777632305	ALOX5/CAV1/CCL2/ARG1/PPARG/XDH	6
GO:0006941	BP	GO:0006941	striated muscle contraction	6/166	179/18723	0.00528870210704433	0.0210121146692526	0.0130818777632305	NOS1/DSP/CAV1/KCNJ5/ALDOA/MB	6
GO:0010543	BP	GO:0010543	regulation of platelet activation	3/166	40/18723	0.00531646730512163	0.0210121146692526	0.0130818777632305	PLA2G4A/IL6/TLR4	3
GO:0030501	BP	GO:0030501	positive regulation of bone mineralization	3/166	40/18723	0.00531646730512163	0.0210121146692526	0.0130818777632305	ALOX5/KL/ADRB2	3
GO:0055081	BP	GO:0055081	anion homeostasis	3/166	40/18723	0.00531646730512163	0.0210121146692526	0.0130818777632305	CPS1/ABCC2/FGFR4	3
GO:0071276	BP	GO:0071276	cellular response to cadmium ion	3/166	40/18723	0.00531646730512163	0.0210121146692526	0.0130818777632305	MMP9/JUN/AKR1C3	3
GO:1904994	BP	GO:1904994	regulation of leukocyte adhesion to vascular endothelial cell	3/166	40/18723	0.00531646730512163	0.0210121146692526	0.0130818777632305	SELE/ALOX5/IL6	3
GO:0060420	BP	GO:0060420	regulation of heart growth	4/166	79/18723	0.00534503887314709	0.0211004732259702	0.0131368886870004	ACACB/EDN1/RBP4/G6PD	4
GO:0051259	BP	GO:0051259	protein complex oligomerization	7/166	238/18723	0.00540520021002414	0.0213131878200139	0.0132693221122666	ACACB/CTH/SNCA/ALDOA/MAT1A/TDO2/ABCA3	7
GO:0042063	BP	GO:0042063	gliogenesis	8/166	301/18723	0.00550119178102356	0.021649756368594	0.0134788654486123	CCL2/IFNG/LEPR/IL1B/LDLR/IL6/TLR4/KCNJ10	8
GO:0035270	BP	GO:0035270	endocrine system development	5/166	127/18723	0.00550331067631713	0.021649756368594	0.0134788654486123	HNF4A/APOA1/IL6/SLC6A3/SRD5A1	5
GO:0033865	BP	GO:0033865	nucleoside bisphosphate metabolic process	5/166	128/18723	0.00568688627816716	0.0220184531797449	0.0137084114363004	ACACB/KYNU/SNCA/TDO2/SULT1A1	5
GO:0033875	BP	GO:0033875	ribonucleoside bisphosphate metabolic process	5/166	128/18723	0.00568688627816716	0.0220184531797449	0.0137084114363004	ACACB/KYNU/SNCA/TDO2/SULT1A1	5
GO:0034032	BP	GO:0034032	purine nucleoside bisphosphate metabolic process	5/166	128/18723	0.00568688627816716	0.0220184531797449	0.0137084114363004	ACACB/KYNU/SNCA/TDO2/SULT1A1	5
GO:0032733	BP	GO:0032733	positive regulation of interleukin-10 production	3/166	41/18723	0.00569929504543324	0.0220184531797449	0.0137084114363004	IL6/TLR4/IL13	3
GO:0032735	BP	GO:0032735	positive regulation of interleukin-12 production	3/166	41/18723	0.00569929504543324	0.0220184531797449	0.0137084114363004	IFNG/CD36/TLR4	3
GO:0050673	BP	GO:0050673	epithelial cell proliferation	10/166	437/18723	0.00570224800061985	0.0220184531797449	0.0137084114363004	ALOX5/PGR/CAV1/CCL2/APOA1/ARG1/TNFSF11/PPARG/IL6/XDH	10
GO:0051260	BP	GO:0051260	protein homooligomerization	6/166	182/18723	0.00572674349269949	0.0220184531797449	0.0137084114363004	ACACB/CTH/ALDOA/MAT1A/TDO2/ABCA3	6
GO:0060401	BP	GO:0060401	cytosolic calcium ion transport	6/166	182/18723	0.00572674349269949	0.0220184531797449	0.0137084114363004	NOS1/CAV1/EPO/SNCA/IL13/PLA2G1B	6
GO:0048708	BP	GO:0048708	astrocyte differentiation	4/166	81/18723	0.00583859250437707	0.0223977644659437	0.0139445658623719	IFNG/LDLR/IL6/TLR4	4
GO:0071260	BP	GO:0071260	cellular response to mechanical stimulus	4/166	81/18723	0.00583859250437707	0.0223977644659437	0.0139445658623719	SLC2A1/IL1B/TLR4/IL13	4
GO:0043467	BP	GO:0043467	regulation of generation of precursor metabolites and energy	5/166	130/18723	0.00606693240741751	0.023184251696687	0.0144342228996039	SLC4A1/IFNG/SNCA/PRKAA2/FBP1	5
GO:0046889	BP	GO:0046889	positive regulation of lipid biosynthetic process	4/166	82/18723	0.00609637978123613	0.023184251696687	0.0144342228996039	IFNG/APOA1/IL1B/LDLR	4
GO:0060395	BP	GO:0060395	SMAD protein signal transduction	4/166	82/18723	0.00609637978123613	0.023184251696687	0.0144342228996039	TF/HNF4A/PPARG/JUN	4
GO:1905897	BP	GO:1905897	regulation of response to endoplasmic reticulum stress	4/166	82/18723	0.00609637978123613	0.023184251696687	0.0144342228996039	ALOX5/CAV1/PIK3R1/PTPN1	4
GO:0010677	BP	GO:0010677	negative regulation of cellular carbohydrate metabolic process	3/166	42/18723	0.00609824352434213	0.023184251696687	0.0144342228996039	SLC4A1/LEPR/FBP1	3
GO:0030890	BP	GO:0030890	positive regulation of B cell proliferation	3/166	42/18723	0.00609824352434213	0.023184251696687	0.0144342228996039	TFRC/TLR4/IL13	3
GO:0043507	BP	GO:0043507	positive regulation of JUN kinase activity	3/166	42/18723	0.00609824352434213	0.023184251696687	0.0144342228996039	EDN1/TNFRSF11A/PTPN1	3
GO:0051602	BP	GO:0051602	response to electrical stimulus	3/166	42/18723	0.00609824352434213	0.023184251696687	0.0144342228996039	EPO/TH/NQO1	3
GO:0006909	BP	GO:0006909	phagocytosis	8/166	308/18723	0.00629271028716815	0.0238968136744249	0.0148778550060446	CCL2/IFNG/LEPR/APOA1/IL1B/LDLR/CD36/TLR4	8
GO:0070663	BP	GO:0070663	regulation of leukocyte proliferation	7/166	245/18723	0.00630774008351629	0.0239271257916623	0.0148967269481925	TFRC/ARG1/IL1B/EPO/IL6/TLR4/IL13	7
GO:0043123	BP	GO:0043123	positive regulation of I-kappaB kinase/NF-kappaB signaling	6/166	186/18723	0.00635132499478452	0.0240655673630507	0.0149829189256665	TFRC/GAPDH/CTH/TNFSF11/CD36/TLR4	6
GO:0048678	BP	GO:0048678	response to axon injury	4/166	83/18723	0.00636163106773911	0.024077745234085	0.0149905007146865	APOA1/ARG1/SPP1/EPO	4
GO:0071216	BP	GO:0071216	cellular response to biotic stimulus	7/166	246/18723	0.00644531973558319	0.0243673279535689	0.015170791266031	ABCC2/CCL2/ARG1/IL1B/CD36/IL6/TLR4	7
GO:0042088	BP	GO:0042088	T-helper 1 type immune response	3/166	43/18723	0.00651348437488848	0.0244886815645032	0.0152463444946973	PLA2G4A/IL1B/TLR4	3
GO:0045981	BP	GO:0045981	positive regulation of nucleotide metabolic process	3/166	43/18723	0.00651348437488848	0.0244886815645032	0.0152463444946973	NOS1/IFNG/PRKAA2	3
GO:0046717	BP	GO:0046717	acid secretion	3/166	43/18723	0.00651348437488848	0.0244886815645032	0.0152463444946973	ABCC2/CASR/ABCB11	3
GO:0060443	BP	GO:0060443	mammary gland morphogenesis	3/166	43/18723	0.00651348437488848	0.0244886815645032	0.0152463444946973	PGR/CAV1/ARG1	3
GO:1900544	BP	GO:1900544	positive regulation of purine nucleotide metabolic process	3/166	43/18723	0.00651348437488848	0.0244886815645032	0.0152463444946973	NOS1/IFNG/PRKAA2	3
GO:0006970	BP	GO:0006970	response to osmotic stress	4/166	84/18723	0.00663443753338834	0.0246972756862428	0.01537621256584	ABCB1/SLC2A1/EPO/TH	4
GO:0042310	BP	GO:0042310	vasoconstriction	4/166	84/18723	0.00663443753338834	0.0246972756862428	0.01537621256584	CASR/EDN1/CAV1/ACE	4
GO:0045926	BP	GO:0045926	negative regulation of growth	7/166	249/18723	0.00687150086184306	0.0255275918415041	0.0158931569390715	HNF4A/CYP27B1/SPP1/RBP4/G6PD/FBP1/ADRB2	7
GO:0001508	BP	GO:0001508	action potential	5/166	134/18723	0.00688004316199595	0.0255275918415041	0.0158931569390715	DSP/CAV1/CNR1/KCNJ5/CD36	5
GO:0061041	BP	GO:0061041	regulation of wound healing	5/166	134/18723	0.00688004316199595	0.0255275918415041	0.0158931569390715	ALOX5/EDN1/CAV1/F12/CD36	5
GO:0032092	BP	GO:0032092	positive regulation of protein binding	4/166	85/18723	0.00691488903957396	0.0256009250701784	0.015938813282976	MMP9/CAV1/ACE/BDNF	4
GO:0055072	BP	GO:0055072	iron ion homeostasis	4/166	85/18723	0.00691488903957396	0.0256009250701784	0.015938813282976	CP/TFRC/TF/IFNG	4
GO:0032620	BP	GO:0032620	interleukin-17 production	3/166	44/18723	0.00694518077337308	0.0256292268756539	0.0159564336303583	IFNG/IL6/TLR4	3
GO:0032660	BP	GO:0032660	regulation of interleukin-17 production	3/166	44/18723	0.00694518077337308	0.0256292268756539	0.0159564336303583	IFNG/IL6/TLR4	3
GO:0050999	BP	GO:0050999	regulation of nitric-oxide synthase activity	3/166	44/18723	0.00694518077337308	0.0256292268756539	0.0159564336303583	CAV1/CNR1/IL1B	3
GO:0009755	BP	GO:0009755	hormone-mediated signaling pathway	6/166	190/18723	0.00702409211845201	0.0258922831076488	0.0161202091249233	BRCA1/PGR/GHR/PPARG/NR3C2/TSHR	6
GO:0001101	BP	GO:0001101	response to acid chemical	5/166	135/18723	0.00709466315739491	0.0261240579385637	0.0162645092134365	CPS1/EDN1/ARG1/TH/NQO1	5
GO:0032413	BP	GO:0032413	negative regulation of ion transmembrane transporter activity	4/166	86/18723	0.00720307412198118	0.0264945142406567	0.016495150638009	MMP9/CAV1/EPO/PCSK9	4
GO:0090257	BP	GO:0090257	regulation of muscle system process	7/166	252/18723	0.00731829834896726	0.0268892022670388	0.0167408784287153	EDN1/NOS1/DSP/CAV1/CALCA/G6PD/ADRB2	7
GO:1904646	BP	GO:1904646	cellular response to amyloid-beta	3/166	45/18723	0.00739348760971208	0.0271360977675379	0.0168945924555355	CD36/TLR4/ADRB2	3
GO:0006959	BP	GO:0006959	humoral immune response	8/166	317/18723	0.00743420323622872	0.0272560691004282	0.0169692850953135	ALOX5/TF/CCL2/IFNG/GAPDH/IL1B/IL6/PLA2G1B	8
GO:0034976	BP	GO:0034976	response to endoplasmic reticulum stress	7/166	256/18723	0.00794710503348211	0.0287025761581614	0.0178698621581546	CFTR/ALOX5/CAV1/CTH/PIK3R1/JUN/PTPN1	7
GO:0045598	BP	GO:0045598	regulation of fat cell differentiation	5/166	139/18723	0.00800001575739791	0.02886296864651	0.0179697204998658	ALOX5/RORA/PPARG/IL6/LPL	5
GO:0071674	BP	GO:0071674	mononuclear cell migration	6/166	196/18723	0.0081280251588539	0.0292936787837675	0.0182378752027921	ALOX5/CCL2/CALCA/TNFSF11/IL6/TNFRSF11A	6
GO:0007595	BP	GO:0007595	lactation	3/166	47/18723	0.00834051172751481	0.0300276111504908	0.0186948122440696	CAV1/SLC6A3/XDH	3
GO:0034109	BP	GO:0034109	homotypic cell-cell adhesion	4/166	90/18723	0.00843487361876293	0.0302710316445033	0.0188463627756492	DSP/TNFSF11/IL6/HBB	4
GO:0034644	BP	GO:0034644	cellular response to UV	4/166	90/18723	0.00843487361876293	0.0302710316445033	0.0188463627756492	MMP9/PIK3R1/MME/MMP1	4
GO:1904705	BP	GO:1904705	regulation of vascular associated smooth muscle cell proliferation	4/166	90/18723	0.00843487361876293	0.0302710316445033	0.0188463627756492	EDN1/MMP9/PPARG/JUN	4
GO:0098661	BP	GO:0098661	inorganic anion transmembrane transport	4/166	91/18723	0.00876300709992305	0.0308934673979634	0.0192338834307761	CFTR/SLC4A1/CASR/SLC5A6	4
GO:1990874	BP	GO:1990874	vascular associated smooth muscle cell proliferation	4/166	91/18723	0.00876300709992305	0.0308934673979634	0.0192338834307761	EDN1/MMP9/PPARG/JUN	4
GO:0006111	BP	GO:0006111	regulation of gluconeogenesis	3/166	48/18723	0.00883949885360285	0.0310663546666477	0.0193415208652441	LEPR/FBP1/GPT	3
GO:0045912	BP	GO:0045912	negative regulation of carbohydrate metabolic process	3/166	48/18723	0.00883949885360285	0.0310663546666477	0.0193415208652441	SLC4A1/LEPR/FBP1	3
GO:1903053	BP	GO:1903053	regulation of extracellular matrix organization	3/166	48/18723	0.00883949885360285	0.0310663546666477	0.0193415208652441	IL6/FGFR4/DPP4	3
GO:0034763	BP	GO:0034763	negative regulation of transmembrane transport	5/166	143/18723	0.00898272207745642	0.0315370645842446	0.0196345789272655	MMP9/CAV1/IL1B/EPO/PCSK9	5
GO:0046718	BP	GO:0046718	viral entry into host cell	5/166	144/18723	0.00924084729934969	0.0324097898567068	0.0201779266823556	TFRC/CAV1/LDLR/SLC52A2/DPP4	5
GO:0006778	BP	GO:0006778	porphyrin-containing compound metabolic process	3/166	49/18723	0.00935563642947248	0.0326437673977997	0.0203235981504633	ABCC2/CYP1A1/HMBS	3
GO:0042304	BP	GO:0042304	regulation of fatty acid biosynthetic process	3/166	49/18723	0.00935563642947248	0.0326437673977997	0.0203235981504633	BRCA1/APOA1/IL1B	3
GO:0045778	BP	GO:0045778	positive regulation of ossification	3/166	49/18723	0.00935563642947248	0.0326437673977997	0.0203235981504633	ALOX5/KL/ADRB2	3
GO:1904707	BP	GO:1904707	positive regulation of vascular associated smooth muscle cell proliferation	3/166	49/18723	0.00935563642947248	0.0326437673977997	0.0203235981504633	EDN1/MMP9/JUN	3
GO:1990573	BP	GO:1990573	potassium ion import across plasma membrane	3/166	49/18723	0.00935563642947248	0.0326437673977997	0.0203235981504633	KCNJ5/KCNJ1/KCNJ10	3
GO:0007589	BP	GO:0007589	body fluid secretion	4/166	93/18723	0.00944406113369867	0.0329184677093501	0.0204946231022014	EDN1/CAV1/SLC6A3/XDH	4
GO:0051701	BP	GO:0051701	biological process involved in interaction with host	6/166	203/18723	0.00956777365088787	0.0333154785074506	0.020741797021304	TFRC/CAV1/LDLR/PC/SLC52A2/DPP4	6
GO:0032091	BP	GO:0032091	negative regulation of protein binding	4/166	94/18723	0.00979713792594595	0.033597255816754	0.020917228022647	CAV1/ACE/PCSK9/ADRB2	4
GO:0051702	BP	GO:0051702	biological process involved in interaction with symbiont	4/166	94/18723	0.00979713792594595	0.033597255816754	0.020917228022647	GAPDH/ARG1/PC/JUN	4
GO:1903035	BP	GO:1903035	negative regulation of response to wounding	4/166	94/18723	0.00979713792594595	0.033597255816754	0.020917228022647	ALOX5/EDN1/SPP1/F12	4
GO:0015872	BP	GO:0015872	dopamine transport	3/166	50/18723	0.0098890403779356	0.0337759477697096	0.021028479380382	CNR1/SLC6A3/SNCA	3
GO:0046460	BP	GO:0046460	neutral lipid biosynthetic process	3/166	50/18723	0.0098890403779356	0.0337759477697096	0.021028479380382	PLA2G4A/LDLR/LPL	3
GO:0046463	BP	GO:0046463	acylglycerol biosynthetic process	3/166	50/18723	0.0098890403779356	0.0337759477697096	0.021028479380382	PLA2G4A/LDLR/LPL	3
GO:0050873	BP	GO:0050873	brown fat cell differentiation	3/166	50/18723	0.0098890403779356	0.0337759477697096	0.021028479380382	ADRB2/FABP4/MB	3
GO:0060348	BP	GO:0060348	bone development	6/166	205/18723	0.0100105519265077	0.0341566068246169	0.0212654729102645	ACP5/GHR/TNFSF11/SRD5A1/ALPL/BGLAP	6
GO:1903531	BP	GO:1903531	negative regulation of secretion by cell	5/166	147/18723	0.0100458551634337	0.0342426488753588	0.0213190416066105	MAOB/EDN1/CNR1/IL1B/SNCA	5
GO:0051348	BP	GO:0051348	negative regulation of transferase activity	7/166	268/18723	0.0100734158100705	0.0343021531345932	0.0213560882084375	CAV1/IFNG/IL1B/PPARG/SNCA/FABP4/PTPN1	7
GO:0002532	BP	GO:0002532	production of molecular mediator involved in inflammatory response	4/166	95/18723	0.0101586829927527	0.0345578444492941	0.0215152783983203	ALOX5/CD36/IL6/TLR4	4
GO:0044272	BP	GO:0044272	sulfur compound biosynthetic process	5/166	148/18723	0.0103245564069491	0.0350869559575496	0.0218446965546112	ACACB/CTH/SNCA/MAT1A/CBS	5
GO:0014009	BP	GO:0014009	glial cell proliferation	3/166	51/18723	0.0104398193037271	0.0354431865361535	0.0220664812230358	LEPR/IL1B/IL6	3
GO:0006637	BP	GO:0006637	acyl-CoA metabolic process	4/166	96/18723	0.0105287708364074	0.0356738293309413	0.0222100765201241	ACACB/KYNU/SNCA/TDO2	4
GO:0035383	BP	GO:0035383	thioester metabolic process	4/166	96/18723	0.0105287708364074	0.0356738293309413	0.0222100765201241	ACACB/KYNU/SNCA/TDO2	4
GO:0009411	BP	GO:0009411	response to UV	5/166	149/18723	0.0106085165891375	0.0358367301692755	0.0223114965289218	MMP9/CAT/PIK3R1/MME/MMP1	5
GO:0045834	BP	GO:0045834	positive regulation of lipid metabolic process	5/166	149/18723	0.0106085165891375	0.0358367301692755	0.0223114965289218	IFNG/APOA1/IL1B/LDLR/PPARG	5
GO:0051592	BP	GO:0051592	response to calcium ion	5/166	149/18723	0.0106085165891375	0.0358367301692755	0.0223114965289218	CASR/EDN1/CAV1/PRKAA2/AKR1C3	5
GO:0001655	BP	GO:0001655	urogenital system development	8/166	338/18723	0.0107002118652938	0.0360801043160401	0.022463018205289	MMP9/CA2/CAT/RBP4/SRD5A1/ACE/PCSK9/MME	8
GO:1901215	BP	GO:1901215	negative regulation of neuron death	6/166	208/18723	0.0107018159193674	0.0360801043160401	0.022463018205289	CCL2/GHR/EPO/SNCA/IL13/BDNF	6
GO:0048872	BP	GO:0048872	homeostasis of number of cells	7/166	272/18723	0.0108667100435847	0.0362856514861116	0.022590989282726	SLC4A1/LIPA/EPO/IL6/G6PD/PLA2G2A/MB	7
GO:0043255	BP	GO:0043255	regulation of carbohydrate biosynthetic process	4/166	97/18723	0.0109074744959558	0.0363047803076177	0.0226028986459023	LEPR/SNCA/FBP1/GPT	4
GO:0034204	BP	GO:0034204	lipid translocation	3/166	52/18723	0.0110080746462362	0.0365321734349678	0.0227444707410016	SLC4A1/ABCB1/ABCA3	3
GO:0048260	BP	GO:0048260	positive regulation of receptor-mediated endocytosis	3/166	52/18723	0.0110080746462362	0.0365321734349678	0.0227444707410016	SELE/TF/PCSK9	3
GO:2000378	BP	GO:2000378	negative regulation of reactive oxygen species metabolic process	3/166	52/18723	0.0110080746462362	0.0365321734349678	0.0227444707410016	BRCA1/ACP5/G6PD	3
GO:0044409	BP	GO:0044409	entry into host	5/166	151/18723	0.0111923940351528	0.0371075954583435	0.0231027212403236	TFRC/CAV1/LDLR/SLC52A2/DPP4	5
GO:0043491	BP	GO:0043491	protein kinase B signaling	6/166	211/18723	0.0114263139824679	0.0378461814346133	0.0235625555602522	CCL2/TNFSF11/IL1B/AKR1C2/XDH/AKR1C3	6
GO:0071320	BP	GO:0071320	cellular response to cAMP	3/166	53/18723	0.0115939008298539	0.0383638336426453	0.0238848393006532	CFTR/CPS1/SRD5A1	3
GO:0007215	BP	GO:0007215	glutamate receptor signaling pathway	3/166	54/18723	0.0121973854119677	0.0399326166573098	0.0248615438331534	GRIA2/GRIA4/GRIA1	3
GO:0086002	BP	GO:0086002	cardiac muscle cell action potential involved in contraction	3/166	54/18723	0.0121973854119677	0.0399326166573098	0.0248615438331534	DSP/CAV1/KCNJ5	3
GO:1902105	BP	GO:1902105	regulation of leukocyte differentiation	7/166	279/18723	0.0123629036433886	0.0404355085446092	0.0251746379839006	CA2/IFNG/TNFSF11/TLR4/PIK3R1/JUN/BGLAP	7
GO:0042102	BP	GO:0042102	positive regulation of T cell proliferation	4/166	101/18723	0.012509856436785	0.0408767686264535	0.0254493609493586	TFRC/IL1B/EPO/IL6	4
GO:0042220	BP	GO:0042220	response to cocaine	3/166	55/18723	0.0128186092286365	0.04184536378002	0.0260523960841114	CNR1/SLC6A3/SNCA	3
GO:0032677	BP	GO:0032677	regulation of interleukin-8 production	4/166	102/18723	0.0129326830324944	0.0421367167901331	0.0262337887960894	IL1B/IL6/TLR4/PLA2G1B	4
GO:1904063	BP	GO:1904063	negative regulation of cation transmembrane transport	4/166	102/18723	0.0129326830324944	0.0421367167901331	0.0262337887960894	MMP9/CAV1/EPO/PCSK9	4
GO:0002262	BP	GO:0002262	myeloid cell homeostasis	5/166	157/18723	0.0130748513409527	0.0425590798682018	0.0264967467251683	SLC4A1/EPO/IL6/G6PD/MB	5
GO:0002027	BP	GO:0002027	regulation of heart rate	4/166	103/18723	0.0133645325546644	0.0427384047913045	0.0266083921621392	EDN1/DSP/CAV1/KCNJ5	4
GO:0019395	BP	GO:0019395	fatty acid oxidation	4/166	103/18723	0.0133645325546644	0.0427384047913045	0.0266083921621392	CYP24A1/ABCB11/ACACB/CNR1	4
GO:0030593	BP	GO:0030593	neutrophil chemotaxis	4/166	103/18723	0.0133645325546644	0.0427384047913045	0.0266083921621392	EDN1/CCL2/PLA2G1B/DPP4	4
GO:0032637	BP	GO:0032637	interleukin-8 production	4/166	103/18723	0.0133645325546644	0.0427384047913045	0.0266083921621392	IL1B/IL6/TLR4/PLA2G1B	4
GO:0045639	BP	GO:0045639	positive regulation of myeloid cell differentiation	4/166	103/18723	0.0133645325546644	0.0427384047913045	0.0266083921621392	CA2/IFNG/TNFSF11/JUN	4
GO:0046425	BP	GO:0046425	regulation of receptor signaling pathway via JAK-STAT	4/166	103/18723	0.0133645325546644	0.0427384047913045	0.0266083921621392	CAV1/IFNG/GHR/IL6	4
GO:0090277	BP	GO:0090277	positive regulation of peptide hormone secretion	4/166	103/18723	0.0133645325546644	0.0427384047913045	0.0266083921621392	CFTR/CASR/TNFSF11/RBP4	4
GO:0043388	BP	GO:0043388	positive regulation of DNA binding	3/166	56/18723	0.0134576465379763	0.0429809125084003	0.0267593744103148	MMP9/IFNG/PPARG	3
GO:0032963	BP	GO:0032963	collagen metabolic process	4/166	104/18723	0.0138054676156	0.0440089789248469	0.0273994356037804	MMP9/ARG1/IL6/MMP1	4
GO:0060419	BP	GO:0060419	heart growth	4/166	104/18723	0.0138054676156	0.0440089789248469	0.0273994356037804	ACACB/EDN1/RBP4/G6PD	4
GO:0061756	BP	GO:0061756	leukocyte adhesion to vascular endothelial cell	3/166	57/18723	0.014114565161288	0.0449521094958467	0.0279866168103745	SELE/ALOX5/IL6	3
GO:2001233	BP	GO:2001233	regulation of apoptotic signaling pathway	8/166	356/18723	0.0142590488028712	0.0453697007364082	0.0282466038535641	BRCA1/MMP9/CAV1/CTH/IL1B/EPO/BDNF/PTPN1	8
GO:0046651	BP	GO:0046651	lymphocyte proliferation	7/166	288/18723	0.0144983580820704	0.0460879454013381	0.0286937739294278	TFRC/ARG1/IL1B/EPO/IL6/TLR4/IL13	7
GO:0002793	BP	GO:0002793	positive regulation of peptide secretion	4/166	106/18723	0.0147148372593666	0.0463852112307796	0.0288788478881964	CFTR/CASR/TNFSF11/RBP4	4
GO:0035821	BP	GO:0035821	modulation of process of other organism	4/166	106/18723	0.0147148372593666	0.0463852112307796	0.0288788478881964	IFNG/ARG1/PC/JUN	4
GO:0046620	BP	GO:0046620	regulation of organ growth	4/166	106/18723	0.0147148372593666	0.0463852112307796	0.0288788478881964	ACACB/EDN1/RBP4/G6PD	4
GO:0046822	BP	GO:0046822	regulation of nucleocytoplasmic transport	4/166	106/18723	0.0147148372593666	0.0463852112307796	0.0288788478881964	IFNG/IL1B/CD36/PIK3R1	4
GO:0002931	BP	GO:0002931	response to ischemia	3/166	58/18723	0.014789426621957	0.0464049014616858	0.0288911067777894	CASR/CAV1/NQO1	3
GO:0043506	BP	GO:0043506	regulation of JUN kinase activity	3/166	58/18723	0.014789426621957	0.0464049014616858	0.0288911067777894	EDN1/TNFRSF11A/PTPN1	3
GO:0043525	BP	GO:0043525	positive regulation of neuron apoptotic process	3/166	58/18723	0.014789426621957	0.0464049014616858	0.0288911067777894	PCSK9/JUN/NQO1	3
GO:0086065	BP	GO:0086065	cell communication involved in cardiac conduction	3/166	58/18723	0.014789426621957	0.0464049014616858	0.0288911067777894	DSP/CAV1/KCNJ5	3
GO:0097035	BP	GO:0097035	regulation of membrane lipid distribution	3/166	58/18723	0.014789426621957	0.0464049014616858	0.0288911067777894	SLC4A1/ABCB1/ABCA3	3
GO:0002824	BP	GO:0002824	positive regulation of adaptive immune response based on somatic recombination of immune receptors built from immunoglobulin superfamily domains	4/166	107/18723	0.0151833895151855	0.0475970520813062	0.0296333247280871	TFRC/PLA2G4A/IL1B/IL6	4
GO:0051055	BP	GO:0051055	negative regulation of lipid biosynthetic process	3/166	59/18723	0.015482286282157	0.0484445732054589	0.0301609806981045	BRCA1/CYP27B1/AKR1C3	3
GO:2001258	BP	GO:2001258	negative regulation of cation channel activity	3/166	59/18723	0.015482286282157	0.0484445732054589	0.0301609806981045	MMP9/CAV1/EPO	3
GO:0002683	BP	GO:0002683	negative regulation of immune system process	9/166	434/18723	0.0155090059660621	0.0484557531862806	0.0301679412132552	CCL2/APOA1/CNR1/ARG1/LDLR/PPARG/TLR4/PIK3R1/DPP4	9
GO:0050680	BP	GO:0050680	negative regulation of epithelial cell proliferation	5/166	164/18723	0.0155286773097712	0.0484557531862806	0.0301679412132552	ALOX5/CAV1/CCL2/PPARG/XDH	5
GO:0050806	BP	GO:0050806	positive regulation of synaptic transmission	5/166	164/18723	0.0155286773097712	0.0484557531862806	0.0301679412132552	RETN/CCL2/CNR1/SNCA/MME	5
GO:0002703	BP	GO:0002703	regulation of leukocyte mediated immunity	6/166	226/18723	0.0155747759731694	0.0485549719273739	0.0302297135509392	TFRC/ARG1/IL1B/IL6/TLR4/IL13	6
GO:0034766	BP	GO:0034766	negative regulation of ion transmembrane transport	4/166	109/18723	0.0161485117174818	0.0498855298278896	0.0310581021298821	MMP9/CAV1/EPO/PCSK9	4
GO:0009620	BP	GO:0009620	response to fungus	3/166	60/18723	0.0161931934773843	0.0499326901505173	0.0310874635523568	GAPDH/ARG1/TLR4	3
GO:0042306	BP	GO:0042306	regulation of protein import into nucleus	3/166	60/18723	0.0161931934773843	0.0499326901505173	0.0310874635523568	IFNG/CD36/PIK3R1	3
GO:0045177	CC	GO:0045177	apical part of cell	19/166	435/19550	5.72605758734844e-09	1.40288410890037e-06	1.01863550764409e-06	CFTR/ABCC2/CASR/SLC9A3/ABCB11/ABCB1/TF/CA2/SLC2A1/ABCG2/LDLR/KL/CD36/SLC5A6/SLC16A1/AMN/SCNN1G/ADRB2/DPP4	19
GO:0016324	CC	GO:0016324	apical plasma membrane	17/166	367/19550	1.61572945948049e-08	1.67744760376283e-06	1.21799632668493e-06	CFTR/ABCC2/CASR/SLC9A3/ABCB11/ABCB1/TF/SLC2A1/ABCG2/KL/CD36/SLC5A6/SLC16A1/AMN/SCNN1G/ADRB2/DPP4	17
GO:0009897	CC	GO:0009897	external side of plasma membrane	18/166	421/19550	2.0540174739953e-08	1.67744760376283e-06	1.21799632668493e-06	SELE/TFRC/ABCB1/TF/GSR/GHR/LEPR/ABCG2/GRIA2/KCNJ5/LDLR/CD36/TLR4/TNFRSF11A/ACE/SCNN1G/PCSK9/IL13	18
GO:0072562	CC	GO:0072562	blood microparticle	11/166	146/19550	4.83187040060219e-08	2.95952062036884e-06	2.14891078342571e-06	SLC4A1/PON1/CP/TFRC/TF/BCHE/SLC2A1/APOA1/ALB/ANGPTL4/HBB	11
GO:0045178	CC	GO:0045178	basal part of cell	14/166	276/19550	1.04413781144981e-07	5.11627527610405e-06	3.7149324238951e-06	SLC4A1/CASR/TFRC/EDN1/TF/DSP/CA2/LEPR/SLC2A1/LDLR/SLC5A6/SLC16A1/TSHR/KCNJ10	14
GO:0009925	CC	GO:0009925	basal plasma membrane	13/166	257/19550	3.13065521763317e-07	1.27835088053354e-05	9.28211810140361e-06	SLC4A1/CASR/TFRC/TF/DSP/CA2/LEPR/SLC2A1/LDLR/SLC5A6/SLC16A1/TSHR/KCNJ10	13
GO:0016323	CC	GO:0016323	basolateral plasma membrane	12/166	231/19550	6.83061538027402e-07	2.39071538309591e-05	1.7359007507764e-05	SLC4A1/CASR/TFRC/DSP/CA2/LEPR/SLC2A1/LDLR/SLC5A6/SLC16A1/TSHR/KCNJ10	12
GO:0030139	CC	GO:0030139	endocytic vesicle	14/166	336/19550	1.12370375025655e-06	3.44134273516068e-05	2.49876228675469e-05	CFTR/TFRC/TF/CAV1/APOA1/GRIA2/LDLR/CD36/GRIA4/GRIA1/AMN/ADRB2/DPP4/HBB	14
GO:0030666	CC	GO:0030666	endocytic vesicle membrane	10/166	193/19550	6.10213855712143e-06	0.00016611377183275	0.000120615370310353	CFTR/TFRC/TF/CAV1/GRIA2/LDLR/CD36/GRIA4/GRIA1/ADRB2	10
GO:0031526	CC	GO:0031526	brush border membrane	6/166	58/19550	9.61637950940292e-06	0.000235601297980372	0.000171070330219905	ABCC2/SLC9A3/ABCG2/CD36/SLC5A6/AMN	6
GO:0034358	CC	GO:0034358	plasma lipoprotein particle	5/166	36/19550	1.26602264093908e-05	0.000258479622525062	0.000187682303788337	PON1/CETP/APOA1/LDLR/LPL	5
GO:1990777	CC	GO:1990777	lipoprotein particle	5/166	36/19550	1.26602264093908e-05	0.000258479622525062	0.000187682303788337	PON1/CETP/APOA1/LDLR/LPL	5
GO:0032994	CC	GO:0032994	protein-lipid complex	5/166	39/19550	1.89417366677799e-05	0.000356978883354313	0.000259202712295935	PON1/CETP/APOA1/LDLR/LPL	5
GO:0031968	CC	GO:0031968	organelle outer membrane	10/166	230/19550	2.80193610144662e-05	0.000490338817753158	0.000356035489582314	MAOB/ACACB/PGR/CYP27B1/CNR1/ARG1/SNCA/CYB5A/PLA2G2A/LTC4S	10
GO:0019867	CC	GO:0019867	outer membrane	10/166	232/19550	3.01660246764353e-05	0.000492711736381776	0.000357758468092461	MAOB/ACACB/PGR/CYP27B1/CNR1/ARG1/SNCA/CYB5A/PLA2G2A/LTC4S	10
GO:0005903	CC	GO:0005903	brush border	7/166	106/19550	3.37537737533905e-05	0.000516854660598792	0.00037528866870546	ABCC2/SLC9A3/ABCG2/CD36/SLC5A6/AMN/MME	7
GO:0005741	CC	GO:0005741	mitochondrial outer membrane	9/166	205/19550	6.58539362472751e-05	0.000949071434151907	0.000689121685807399	MAOB/ACACB/PGR/CYP27B1/CNR1/ARG1/SNCA/CYB5A/PLA2G2A	9
GO:0005788	CC	GO:0005788	endoplasmic reticulum lumen	11/166	313/19550	7.75720781584207e-05	0.00105584217493406	0.00076664802390486	CP/EDN1/TF/BCHE/APOA1/SPP1/IL6/IGFBP3/ALB/PCSK9/BGLAP	11
GO:0005769	CC	GO:0005769	early endosome	12/166	394/19550	0.000142411882383123	0.00183636374651922	0.00133338549156497	CFTR/TFRC/TF/CAV1/APOA1/LDLR/TLR4/GRIA1/PCSK9/ADRB2/PTPN1/MME	12
GO:0005905	CC	GO:0005905	clathrin-coated pit	5/166	70/19550	0.000322162455514958	0.00394649008005823	0.00286555026221199	SELE/TFRC/TF/LDLR/AMN	5
GO:0030669	CC	GO:0030669	clathrin-coated endocytic vesicle membrane	5/166	72/19550	0.000367391057624865	0.00428622900562342	0.00311223502449134	CFTR/TFRC/TF/LDLR/ADRB2	5
GO:0098862	CC	GO:0098862	cluster of actin-based cell projections	7/166	161/19550	0.000457565946695734	0.00509562077002068	0.0036999351670612	ABCC2/SLC9A3/ABCG2/CD36/SLC5A6/AMN/MME	7
GO:0045121	CC	GO:0045121	membrane raft	10/166	335/19550	0.000599852707705607	0.00612349639116141	0.00444627664922139	SELE/NOS1/CAV1/SLC2A1/CNR1/ABCG2/CD36/SLC6A3/MME/DPP4	10
GO:0098857	CC	GO:0098857	membrane microdomain	10/166	335/19550	0.000599852707705607	0.00612349639116141	0.00444627664922139	SELE/NOS1/CAV1/SLC2A1/CNR1/ABCG2/CD36/SLC6A3/MME/DPP4	10
GO:0005791	CC	GO:0005791	rough endoplasmic reticulum	5/166	82/19550	0.000669316805571358	0.00655930469459931	0.00476271747964462	EDN1/F12/SNCA/PCSK9/BGLAP	5
GO:0005901	CC	GO:0005901	caveola	5/166	84/19550	0.000747070725052575	0.00703970490914926	0.00511153653983341	SELE/CAV1/SLC2A1/CD36/SLC6A3	5
GO:0005759	CC	GO:0005759	mitochondrial matrix	12/166	480/19550	0.000839416530037306	0.00761692777256074	0.00553065861895925	CPS1/GSR/ACSS3/ALDH2/CYP27A1/ALDH1B1/GCSH/SNCA/PC/CA5A/GLDC/PTPN1	12
GO:0101002	CC	GO:0101002	ficolin-1-rich granule	7/166	185/19550	0.00103985874140765	0.0090658074961616	0.00658269158690144	ALOX5/SLC2A3/DSP/MMP9/CAT/ALDOA/HBB	7
GO:0045334	CC	GO:0045334	clathrin-coated endocytic vesicle	5/166	91/19550	0.00107309558117831	0.0090658074961616	0.00658269158690144	CFTR/TFRC/TF/LDLR/ADRB2	5
GO:0032281	CC	GO:0032281	AMPA glutamate receptor complex	3/166	26/19550	0.00135404528780557	0.0107751845504096	0.00782387191844993	GRIA2/GRIA4/GRIA1	3
GO:0031970	CC	GO:0031970	organelle envelope lumen	5/166	96/19550	0.00136339069821509	0.0107751845504096	0.00782387191844993	ALOX5/BCHE/CAT/SNCA/ALPL	5
GO:0034364	CC	GO:0034364	high-density lipoprotein particle	3/166	27/19550	0.0015138585849886	0.0115904797913189	0.00841585858102213	PON1/CETP/APOA1	3
GO:0034702	CC	GO:0034702	ion channel complex	8/166	282/19550	0.00287925718286518	0.021263948599907	0.0154397736343041	CFTR/GRIA2/KCNJ5/KCNJ1/GRIA4/GRIA1/SCNN1G/CLCNKA	8
GO:0030665	CC	GO:0030665	clathrin-coated vesicle membrane	5/166	116/19550	0.00312449856978225	0.021263948599907	0.0154397736343041	CFTR/TFRC/TF/LDLR/ADRB2	5
GO:0044853	CC	GO:0044853	plasma membrane raft	5/166	116/19550	0.00312449856978225	0.021263948599907	0.0154397736343041	SELE/CAV1/SLC2A1/CD36/SLC6A3	5
GO:0030135	CC	GO:0030135	coated vesicle	8/166	299/19550	0.00410081738197182	0.026791752244219	0.0194535172041805	CFTR/TFRC/EDN1/TF/LDLR/GRIA1/PCSK9/ADRB2	8
GO:1904813	CC	GO:1904813	ficolin-1-rich granule lumen	5/166	124/19550	0.00415545545012377	0.026791752244219	0.0194535172041805	ALOX5/MMP9/CAT/ALDOA/HBB	5
GO:0030662	CC	GO:0030662	coated vesicle membrane	6/166	181/19550	0.00453976366765128	0.0285190281685785	0.0207076939226199	CFTR/TFRC/TF/LDLR/GRIA1/ADRB2	6
GO:0008328	CC	GO:0008328	ionotropic glutamate receptor complex	3/166	40/19550	0.00471747728704631	0.0288945483831586	0.0209803595134428	GRIA2/GRIA4/GRIA1	3
GO:0098878	CC	GO:0098878	neurotransmitter receptor complex	3/166	42/19550	0.00541409100513705	0.0308477278199669	0.0223985649906527	GRIA2/GRIA4/GRIA1	3
GO:0034774	CC	GO:0034774	secretory granule lumen	8/166	322/19550	0.00634886151478404	0.0353516152527748	0.0256688420095336	ALOX5/TF/RETN/APOA1/ARG1/CAT/ALDOA/ALB	8
GO:0030136	CC	GO:0030136	clathrin-coated vesicle	6/166	196/19550	0.0066447387611644	0.0356845362991779	0.0259105763031625	CFTR/TFRC/EDN1/TF/LDLR/ADRB2	6
GO:0060205	CC	GO:0060205	cytoplasmic vesicle lumen	8/166	325/19550	0.00669995375413136	0.0356845362991779	0.0259105763031625	ALOX5/TF/RETN/APOA1/ARG1/CAT/ALDOA/ALB	8
GO:0031983	CC	GO:0031983	vesicle lumen	8/166	327/19550	0.00694206695647695	0.0361873703050394	0.0262756845609094	ALOX5/TF/RETN/APOA1/ARG1/CAT/ALDOA/ALB	8
GO:0044306	CC	GO:0044306	neuron projection terminus	5/166	141/19550	0.00711546764827096	0.0363185327880497	0.0263709217666183	CASR/CALCA/SNCA/TH/MME	5
GO:0031091	CC	GO:0031091	platelet alpha granule	4/166	91/19550	0.00755880381932222	0.0377940190966111	0.0274422738016209	CD36/SNCA/ALDOA/ALB	4
GO:0008021	CC	GO:0008021	synaptic vesicle	6/166	206/19550	0.00839381917144489	0.04112971394008	0.0298643250520881	DDC/SNCA/GRIA1/BDNF/TH/MME	6
GO:0034703	CC	GO:0034703	cation channel complex	6/166	210/19550	0.00917839882971894	0.0432443791015604	0.0313997854700911	GRIA2/KCNJ5/KCNJ1/GRIA4/GRIA1/SCNN1G	6
GO:0031253	CC	GO:0031253	cell projection membrane	8/166	346/19550	0.00958534997182625	0.0443096366622157	0.03217327001467	ABCC2/SLC9A3/ABCG2/CD36/SLC5A6/GRIA1/AMN/DPP4	8
GO:0043195	CC	GO:0043195	terminal bouton	3/166	55/19550	0.0114201877589089	0.0499633214452264	0.0362784160010452	CALCA/SNCA/TH	3
GO:1904724	CC	GO:1904724	tertiary granule lumen	3/166	55/19550	0.0114201877589089	0.0499633214452264	0.0362784160010452	MMP9/ALDOA/HBB	3
GO:0004497	MF	GO:0004497	monooxygenase activity	20/166	102/18368	1.80354371766219e-21	9.57681714078621e-19	6.13204864005144e-19	CYP24A1/NOS1/CYP2D6/CYP27B1/CYP2E1/CYP27A1/CYP19A1/CYP2C9/CYP1A1/CYP17A1/AKR1C2/CYP3A7/CYP2C19/PAH/TH/AKR1C1/AKR1C3/CYP2B6/AKR1C4/CYP21A2	20
GO:0046906	MF	GO:0046906	tetrapyrrole binding	22/166	149/18368	1.09810495463841e-20	2.91546865456497e-18	1.86677842288529e-18	CYP24A1/NOS1/CYP2D6/CYP27B1/TPO/CAT/CYP2E1/MMACHC/CYP27A1/CYP19A1/CYP2C9/CYP1A1/CYP17A1/TDO2/CBS/CYP3A7/CYP2C19/CYB5A/CYP2B6/MB/CYP21A2/HBB	22
GO:0020037	MF	GO:0020037	heme binding	21/166	139/18368	5.29037762715054e-20	9.36396840005645e-18	5.99576131077061e-18	CYP24A1/NOS1/CYP2D6/CYP27B1/TPO/CAT/CYP2E1/CYP27A1/CYP19A1/CYP2C9/CYP1A1/CYP17A1/TDO2/CBS/CYP3A7/CYP2C19/CYB5A/CYP2B6/MB/CYP21A2/HBB	21
GO:0005506	MF	GO:0005506	iron ion binding	21/166	151/18368	3.1383957891734e-19	4.16622041012769e-17	2.66763642079739e-17	ALOX5/CYP24A1/TF/CYP2D6/ACP5/CYP27B1/CYP2E1/CYP27A1/CYP19A1/CYP2C9/AOX1/CYP1A1/SNCA/CYP17A1/XDH/CYP3A7/CYP2C19/PAH/TH/CYP2B6/CYP21A2	21
GO:0016709	MF	GO:0016709	oxidoreductase activity, acting on paired donors, with incorporation or reduction of molecular oxygen, NAD(P)H as one donor, and incorporation of one atom of oxygen	13/166	43/18368	4.81957082184509e-17	5.11838421279948e-15	3.27730815885466e-15	NOS1/CYP2D6/CYP27B1/CYP2E1/CYP27A1/CYP2C9/CYP1A1/AKR1C2/CYP2C19/AKR1C1/AKR1C3/CYP2B6/AKR1C4	13
GO:0016705	MF	GO:0016705	oxidoreductase activity, acting on paired donors, with incorporation or reduction of molecular oxygen	20/166	170/18368	6.73868445599681e-17	5.96373574355718e-15	3.81858785839819e-15	CYP24A1/NOS1/CYP2D6/CYP27B1/CYP2E1/CYP27A1/CYP19A1/CYP2C9/CYP1A1/CYP17A1/AKR1C2/CYP3A7/CYP2C19/PAH/TH/AKR1C1/AKR1C3/CYP2B6/AKR1C4/CYP21A2	20
GO:0019825	MF	GO:0019825	oxygen binding	12/166	39/18368	6.28653698123842e-16	4.76878733862514e-14	3.05346081945866e-14	CYP2E1/CYP19A1/CYP1A1/CYP17A1/TDO2/CBS/CYP3A7/ALB/CYP2C19/TH/MB/HBB	12
GO:0008395	MF	GO:0008395	steroid hydroxylase activity	11/166	38/18368	2.29117688700524e-14	1.52076865874973e-12	9.73750176977226e-13	CYP2D6/CYP2E1/CYP27A1/CYP19A1/CYP2C9/CYP1A1/CYP17A1/CYP3A7/CYP2C19/CYP2B6/CYP21A2	11
GO:0019842	MF	GO:0019842	vitamin binding	15/166	148/18368	5.38266145233398e-12	2.91904998463819e-10	1.86907155325233e-10	PYGM/ACACB/KYNU/CTH/DDC/MMACHC/KL/TTPA/RBP4/CBS/FTCD/ALB/GPT/PC/GLDC	15
GO:0031406	MF	GO:0031406	carboxylic acid binding	16/166	176/18368	5.49726927427154e-12	2.91904998463819e-10	1.86907155325233e-10	SELE/CPS1/ACACB/NOS1/HNF4A/PPARG/AKR1C2/FTCD/ALB/FABP4/PLA2G1B/PC/GLDC/AKR1C1/AKR1C3/AKR1C4	16
GO:0033293	MF	GO:0033293	monocarboxylic acid binding	11/166	73/18368	5.16256436549463e-11	2.49211061643423e-09	1.59570171297107e-09	ACACB/HNF4A/PPARG/AKR1C2/ALB/FABP4/PLA2G1B/PC/AKR1C1/AKR1C3/AKR1C4	11
GO:0033218	MF	GO:0033218	amide binding	21/166	400/18368	9.048835032148e-11	4.00410950172549e-09	2.56383659244193e-09	ACACB/GHR/BCHE/LEPR/PLA2G4A/APOA1/GRIA2/CAT/LDLR/PPARG/MMACHC/CD36/TLR4/SRD5A1/PIK3R1/GRIA4/GRIA1/FTCD/ADRB2/PC/MME	21
GO:0016829	MF	GO:0016829	lyase activity	15/166	196/18368	3.01378938190605e-10	1.2310170475324e-08	7.8822183834466e-09	HAL/CA2/TPI1/ODC1/CTH/DDC/ALDOB/CYP1A1/CYP17A1/ALDOA/CBS/FTCD/CA5A/GLDC/LTC4S	15
GO:0016712	MF	GO:0016712	oxidoreductase activity, acting on paired donors, with incorporation or reduction of molecular oxygen, reduced flavin or flavoprotein as one donor, and incorporation of one atom of oxygen	8/166	40/18368	2.25925736526917e-09	8.56904043541376e-08	5.48676788708226e-08	CYP2D6/CYP2E1/CYP19A1/CYP2C9/CYP1A1/CYP3A7/CYP2C19/CYP2B6	8
GO:0043177	MF	GO:0043177	organic acid binding	12/166	135/18368	3.52384657036177e-09	1.24744168590807e-07	7.98738555948667e-08	CPS1/CASR/ACACB/NOS1/PPARG/DDC/TDO2/FTCD/PC/GLDC/TH/HBB	12
GO:0032052	MF	GO:0032052	bile acid binding	5/166	11/18368	2.50961378838706e-08	8.32878076020955e-07	5.3329293003225e-07	AKR1C2/PLA2G1B/AKR1C1/AKR1C3/AKR1C4	5
GO:0030170	MF	GO:0030170	pyridoxal phosphate binding	8/166	55/18368	3.18845441799311e-08	9.95923115267259e-07	6.37690883598621e-07	PYGM/KYNU/CTH/DDC/CBS/ALB/GPT/GLDC	8
GO:0070279	MF	GO:0070279	vitamin B6 binding	8/166	56/18368	3.69147621771651e-08	1.03231981342561e-06	6.60995737409998e-07	PYGM/KYNU/CTH/DDC/CBS/ALB/GPT/GLDC	8
GO:0042277	MF	GO:0042277	peptide binding	16/166	321/18368	3.69379970905587e-08	1.03231981342561e-06	6.60995737409998e-07	GHR/BCHE/LEPR/APOA1/GRIA2/CAT/LDLR/PPARG/MMACHC/CD36/TLR4/PIK3R1/GRIA4/GRIA1/ADRB2/MME	16
GO:0001540	MF	GO:0001540	amyloid-beta binding	9/166	84/18368	6.66924002100089e-08	1.77068322557574e-06	1.13377080357015e-06	BCHE/APOA1/GRIA2/LDLR/CD36/TLR4/GRIA4/GRIA1/ADRB2	9
GO:0070330	MF	GO:0070330	aromatase activity	6/166	25/18368	7.64481663146763e-08	1.93304649109967e-06	1.23773221652333e-06	CYP2E1/CYP19A1/CYP2C9/CYP1A1/CYP3A7/CYP2C19	6
GO:0016903	MF	GO:0016903	oxidoreductase activity, acting on the aldehyde or oxo group of donors	7/166	44/18368	1.25465570755673e-07	3.02828263960284e-06	1.93901336622404e-06	ALDH2/GAPDH/ALDH1B1/AOX1/ALDH1A1/AKR1C3/AKR1C4	7
GO:0005319	MF	GO:0005319	lipid transporter activity	11/166	154/18368	1.5534711256447e-07	3.50493765754624e-06	2.24421620257198e-06	ABCB11/ABCB1/CETP/SLC2A1/APOA1/CD36/TTPA/RBP4/ABCA3/FABP4/AKR1C4	11
GO:0008559	MF	GO:0008559	ABC-type xenobiotic transporter activity	5/166	15/18368	1.58415261358022e-07	3.50493765754624e-06	2.24421620257198e-06	ABCC2/ABCB11/ABCB1/ABCG2/ABCA3	5
GO:0042910	MF	GO:0042910	xenobiotic transmembrane transporter activity	6/166	31/18368	3.03881417908894e-07	6.20619357344703e-06	3.97383392650092e-06	ABCC2/ABCB11/ABCB1/SLC2A1/ABCG2/ABCA3	6
GO:0090482	MF	GO:0090482	vitamin transmembrane transporter activity	6/166	31/18368	3.03881417908894e-07	6.20619357344703e-06	3.97383392650092e-06	SLC2A3/SLC2A1/ABCG2/SLC5A6/RBP4/SLC52A2	6
GO:0016597	MF	GO:0016597	amino acid binding	7/166	52/18368	4.12244394786087e-07	8.10747309745972e-06	5.1912257121211e-06	CPS1/CASR/NOS1/DDC/TDO2/GLDC/TH	7
GO:0016620	MF	GO:0016620	oxidoreductase activity, acting on the aldehyde or oxo group of donors, NAD or NADP as acceptor	6/166	37/18368	9.17421199028799e-07	1.73982377387247e-05	1.11401145596354e-05	ALDH2/GAPDH/ALDH1B1/ALDH1A1/AKR1C3/AKR1C4	6
GO:0008514	MF	GO:0008514	organic anion transmembrane transporter activity	11/166	185/18368	9.77563155596814e-07	1.7855231513914e-05	1.14327282763291e-05	CFTR/SLC4A1/ABCC2/SLC2A3/SLC2A1/ABCG2/SLC6A8/CD36/SLC5A6/SLC16A1/SLC52A2	11
GO:0008391	MF	GO:0008391	arachidonic acid monooxygenase activity	5/166	21/18368	1.0273441218085e-06	1.7855231513914e-05	1.14327282763291e-05	CYP2E1/CYP2C9/CYP1A1/CYP2C19/CYP2B6	5
GO:0008509	MF	GO:0008509	anion transmembrane transporter activity	14/166	314/18368	1.04239581343001e-06	1.7855231513914e-05	1.14327282763291e-05	CFTR/SLC4A1/ABCC2/SLC2A3/SLC9A3/SLC2A1/ABCG2/SLC6A8/CD36/SLC5A6/SLC6A3/SLC16A1/SLC52A2/CLCNKA	14
GO:0004032	MF	GO:0004032	alditol:NADP+ 1-oxidoreductase activity	4/166	12/18368	3.00980521574017e-06	4.99439552986884e-05	3.19791804172393e-05	AKR1C2/AKR1C1/AKR1C3/AKR1C4	4
GO:0005496	MF	GO:0005496	steroid binding	8/166	100/18368	3.45366910033026e-06	5.5572675523496e-05	3.55832573973421e-05	RORA/PGR/CETP/CAV1/APOA1/KL/NR3C2/CYP21A2	8
GO:0072582	MF	GO:0072582	17-beta-hydroxysteroid dehydrogenase (NADP+) activity	4/166	13/18368	4.31687691054533e-06	6.74194599852814e-05	4.31687691054533e-05	AKR1C2/AKR1C1/AKR1C3/AKR1C4	4
GO:0140359	MF	GO:0140359	ABC-type transporter activity	6/166	50/18368	5.69091556584877e-06	8.63393190133056e-05	5.52831797825309e-05	CFTR/ABCC2/ABCB11/ABCB1/ABCG2/ABCA3	6
GO:0044594	MF	GO:0044594	17-beta-hydroxysteroid dehydrogenase (NAD+) activity	4/166	14/18368	6.00107314844601e-06	8.85158289395787e-05	5.66768019575457e-05	AKR1C2/AKR1C1/AKR1C3/AKR1C4	4
GO:0004879	MF	GO:0004879	nuclear receptor activity	6/166	52/18368	7.18301892655099e-06	0.000100373238157857	6.42691167112457e-05	RORA/PGR/HNF4A/PPARG/NR1I2/NR3C2	6
GO:0098531	MF	GO:0098531	ligand-activated transcription factor activity	6/166	52/18368	7.18301892655099e-06	0.000100373238157857	6.42691167112457e-05	RORA/PGR/HNF4A/PPARG/NR1I2/NR3C2	6
GO:0071813	MF	GO:0071813	lipoprotein particle binding	5/166	31/18368	7.97363519119337e-06	0.000104125506406408	6.66716990172856e-05	APOA1/LDLR/CD36/PCSK9/LPL	5
GO:0071814	MF	GO:0071814	protein-lipid complex binding	5/166	31/18368	7.97363519119337e-06	0.000104125506406408	6.66716990172856e-05	APOA1/LDLR/CD36/PCSK9/LPL	5
GO:0050661	MF	GO:0050661	NADP binding	6/166	53/18368	8.03982252855503e-06	0.000104125506406408	6.66716990172856e-05	NOS1/GSR/GAPDH/CAT/SRD5A1/G6PD	6
GO:0051287	MF	GO:0051287	NAD binding	6/166	56/18368	1.11191174436194e-05	0.000140577413394331	9.00119031150143e-05	ALDH2/GAPDH/LDHA/ALDH1B1/AOX1/ALDH1A1	6
GO:0016655	MF	GO:0016655	oxidoreductase activity, acting on NAD(P)H, quinone or similar compound as acceptor	6/166	57/18368	1.23349680022229e-05	0.000151042442960699	9.6712675342067e-05	AKR1C2/CBR1/NQO1/AKR1C1/AKR1C3/AKR1C4	6
GO:0016229	MF	GO:0016229	steroid dehydrogenase activity	5/166	34/18368	1.27752296695656e-05	0.000151042442960699	9.6712675342067e-05	SRD5A1/AKR1C2/AKR1C1/AKR1C3/AKR1C4	5
GO:0016209	MF	GO:0016209	antioxidant activity	7/166	86/18368	1.28002070305677e-05	0.000151042442960699	9.6712675342067e-05	GSR/TPO/CAT/ALB/NQO1/LTC4S/HBB	7
GO:0008028	MF	GO:0008028	monocarboxylic acid transmembrane transporter activity	6/166	58/18368	1.36560817284038e-05	0.000157638682560487	0.000100936256253419	ABCB11/ABCG2/CD36/SLC5A6/SLC16A1/AKR1C4	6
GO:0008392	MF	GO:0008392	arachidonic acid epoxygenase activity	4/166	17/18368	1.39691569281567e-05	0.000157821751677686	0.000101053475650496	CYP2E1/CYP2C9/CYP2C19/CYP2B6	4
GO:0016616	MF	GO:0016616	oxidoreductase activity, acting on the CH-OH group of donors, NAD or NADP as acceptor	8/166	124/18368	1.70109885612473e-05	0.000188184060958798	0.000120494502308835	LDHA/CYP27A1/AKR1C2/CBR1/G6PD/AKR1C1/AKR1C3/AKR1C4	8
GO:0004303	MF	GO:0004303	estradiol 17-beta-dehydrogenase activity	4/166	18/18368	1.78340117775184e-05	0.000189397205077246	0.000121271280087125	AKR1C2/AKR1C1/AKR1C3/AKR1C4	4
GO:0047834	MF	GO:0047834	D-threo-aldose 1-dehydrogenase activity	4/166	18/18368	1.78340117775184e-05	0.000189397205077246	0.000121271280087125	AKR1C2/AKR1C1/AKR1C3/AKR1C4	4
GO:0009055	MF	GO:0009055	electron transfer activity	8/166	126/18368	1.91124371759424e-05	0.000198994198831871	0.000127416247839616	MAOB/GSR/ALDH2/CYP19A1/SRD5A1/CYB5A/GLDC/AKR1C4	8
GO:0016614	MF	GO:0016614	oxidoreductase activity, acting on CH-OH group of donors	8/166	136/18368	3.31837191453844e-05	0.000338856824349983	0.000216970471335206	LDHA/CYP27A1/AKR1C2/CBR1/G6PD/AKR1C1/AKR1C3/AKR1C4	8
GO:0048018	MF	GO:0048018	receptor ligand activity	15/166	487/18368	3.70586695794243e-05	0.000371285915974987	0.000237734861452911	EDN1/RETN/CCL2/CALCA/IFNG/APOA1/SPP1/TNFSF11/IL1B/EPO/KL/IL6/IL13/BDNF/DPP4	15
GO:0008106	MF	GO:0008106	alcohol dehydrogenase (NADP+) activity	4/166	22/18368	4.14464610637636e-05	0.000407556867127009	0.000260959199290363	AKR1C2/AKR1C1/AKR1C3/AKR1C4	4
GO:0030546	MF	GO:0030546	signaling receptor activator activity	15/166	495/18368	4.46187363634749e-05	0.000430773618345549	0.000275824915701481	EDN1/RETN/CCL2/CALCA/IFNG/APOA1/SPP1/TNFSF11/IL1B/EPO/KL/IL6/IL13/BDNF/DPP4	15
GO:0015276	MF	GO:0015276	ligand-gated ion channel activity	8/166	143/18368	4.74977995603507e-05	0.000442479501167477	0.000283320207903846	CFTR/GRIA2/KCNJ5/KCNJ1/GRIA4/GRIA1/SCNN1G/KCNJ10	8
GO:0022834	MF	GO:0022834	ligand-gated channel activity	8/166	143/18368	4.74977995603507e-05	0.000442479501167477	0.000283320207903846	CFTR/GRIA2/KCNJ5/KCNJ1/GRIA4/GRIA1/SCNN1G/KCNJ10	8
GO:0052689	MF	GO:0052689	carboxylic ester hydrolase activity	8/166	147/18368	5.77678706603821e-05	0.000528874815873498	0.00033863924180224	PON1/CA2/LIPA/BCHE/PLA2G4A/PLA2G1B/LPL/PLA2G2A	8
GO:0042626	MF	GO:0042626	ATPase-coupled transmembrane transporter activity	7/166	109/18368	5.9667474905136e-05	0.000537007274146224	0.000343846465555021	CFTR/SLC4A1/ABCC2/ABCB11/ABCB1/ABCG2/ABCA3	7
GO:0099094	MF	GO:0099094	ligand-gated cation channel activity	7/166	113/18368	7.50386062350783e-05	0.000664091665180443	0.000425218768665444	GRIA2/KCNJ5/KCNJ1/GRIA4/GRIA1/SCNN1G/KCNJ10	7
GO:0008198	MF	GO:0008198	ferrous iron binding	4/166	26/18368	8.23517137908453e-05	0.000716864918408834	0.000459009552276843	TF/ACP5/SNCA/TH	4
GO:0022804	MF	GO:0022804	active transmembrane transporter activity	13/166	406/18368	8.43218441795031e-05	0.000722175794505099	0.000462410113242437	CFTR/SLC4A1/ABCC2/SLC9A3/ABCB11/ABCB1/ABCG2/SLC6A8/SLC5A6/SLC6A3/SLC16A1/CYB5A/ABCA3	13
GO:0016830	MF	GO:0016830	carbon-carbon lyase activity	5/166	52/18368	0.000104656402617888	0.000882103964922197	0.000564812331588601	ODC1/DDC/ALDOB/CYP17A1/ALDOA	5
GO:0008199	MF	GO:0008199	ferric iron binding	3/166	11/18368	0.000113405240935879	0.000909203796661037	0.000582164389575805	TF/ACP5/TH	3
GO:0016832	MF	GO:0016832	aldehyde-lyase activity	3/166	11/18368	0.000113405240935879	0.000909203796661037	0.000582164389575805	ALDOB/CYP17A1/ALDOA	3
GO:0030283	MF	GO:0030283	testosterone dehydrogenase [NAD(P)] activity	3/166	11/18368	0.000113405240935879	0.000909203796661037	0.000582164389575805	AKR1C1/AKR1C3/AKR1C4	3
GO:1901618	MF	GO:1901618	organic hydroxy compound transmembrane transporter activity	5/166	53/18368	0.000114720629710526	0.000909203796661037	0.000582164389575805	ABCB11/RBP4/SLC6A3/SLC16A1/AKR1C4	5
GO:0046943	MF	GO:0046943	carboxylic acid transmembrane transporter activity	8/166	163/18368	0.000119162749877005	0.000928924814101592	0.000594791783040568	ABCC2/ABCB11/ABCB1/ABCG2/CD36/SLC5A6/SLC16A1/AKR1C4	8
GO:0050660	MF	GO:0050660	flavin adenine dinucleotide binding	6/166	85/18368	0.000120707744205292	0.000928924814101592	0.000594791783040568	MAOB/NOS1/GSR/MMACHC/AOX1/XDH	6
GO:0005342	MF	GO:0005342	organic acid transmembrane transporter activity	8/166	164/18368	0.000124324148815148	0.000943087471726336	0.000603860151387861	ABCC2/ABCB11/ABCB1/ABCG2/CD36/SLC5A6/SLC16A1/AKR1C4	8
GO:0004033	MF	GO:0004033	aldo-keto reductase (NADP) activity	4/166	29/18368	0.000128097475584085	0.000944718882432624	0.000604904745813733	AKR1C2/AKR1C1/AKR1C3/AKR1C4	4
GO:0016628	MF	GO:0016628	oxidoreductase activity, acting on the CH-CH group of donors, NAD or NADP as acceptor	4/166	29/18368	0.000128097475584085	0.000944718882432624	0.000604904745813733	SRD5A1/AKR1C2/AKR1C1/AKR1C3	4
GO:0016651	MF	GO:0016651	oxidoreductase activity, acting on NAD(P)H	6/166	88/18368	0.000146275945783652	0.001053162315023	0.000674341218658795	AKR1C2/CBR1/NQO1/AKR1C1/AKR1C3/AKR1C4	6
GO:0033764	MF	GO:0033764	steroid dehydrogenase activity, acting on the CH-OH group of donors, NAD or NADP as acceptor	4/166	30/18368	0.000146768382884561	0.001053162315023	0.000674341218658795	AKR1C2/AKR1C1/AKR1C3/AKR1C4	4
GO:1901338	MF	GO:1901338	catecholamine binding	3/166	13/18368	0.000193969772288872	0.00137330598780521	0.000879329634376219	SLC6A3/ADRB2/TH	3
GO:0015399	MF	GO:0015399	primary active transmembrane transporter activity	8/166	181/18368	0.000244495743343065	0.00170825315414694	0.00109379674653476	CFTR/SLC4A1/ABCC2/ABCB11/ABCB1/ABCG2/CYB5A/ABCA3	8
GO:0005125	MF	GO:0005125	cytokine activity	9/166	235/18368	0.000292963836744636	0.00202030905599223	0.00129360655185943	EDN1/CCL2/IFNG/SPP1/TNFSF11/IL1B/EPO/IL6/IL13	9
GO:0004029	MF	GO:0004029	aldehyde dehydrogenase (NAD+) activity	3/166	15/18368	0.000304511034700298	0.00207301742853664	0.00132735579228335	ALDH2/ALDH1B1/ALDH1A1	3
GO:0004030	MF	GO:0004030	aldehyde dehydrogenase [NAD(P)+] activity	3/166	16/18368	0.000372300199428664	0.00247114257370776	0.00158227584757182	ALDH2/ALDH1B1/ALDH1A1	3
GO:0047498	MF	GO:0047498	calcium-dependent phospholipase A2 activity	3/166	16/18368	0.000372300199428664	0.00247114257370776	0.00158227584757182	PLA2G4A/PLA2G1B/PLA2G2A	3
GO:0005504	MF	GO:0005504	fatty acid binding	4/166	39/18368	0.000413501435102968	0.00271073163011945	0.00173568503623468	HNF4A/PPARG/ALB/FABP4	4
GO:0005324	MF	GO:0005324	long-chain fatty acid transporter activity	3/166	17/18368	0.000449085422821629	0.00287306457250946	0.00183962703324523	SLC2A1/CD36/FABP4	3
GO:0030169	MF	GO:0030169	low-density lipoprotein particle binding	3/166	17/18368	0.000449085422821629	0.00287306457250946	0.00183962703324523	LDLR/CD36/PCSK9	3
GO:0048029	MF	GO:0048029	monosaccharide binding	5/166	71/18368	0.000456725148625744	0.00288715540381274	0.0018486494111042	SLC2A3/ALDOB/ALDOA/G6PD/FBP1	5
GO:0004970	MF	GO:0004970	ionotropic glutamate receptor activity	3/166	19/18368	0.00063150535722927	0.00394505111398521	0.00252602142891708	GRIA2/GRIA4/GRIA1	3
GO:0140272	MF	GO:0140272	exogenous protein binding	5/166	77/18368	0.000663603513146726	0.00409736587768502	0.00262354877290566	TFRC/LDLR/ALB/SLC52A2/DPP4	5
GO:0016835	MF	GO:0016835	carbon-oxygen lyase activity	5/166	79/18368	0.000746084877914898	0.00455369046175645	0.00291573400564443	CA2/TPI1/CYP1A1/CBS/CA5A	5
GO:0005126	MF	GO:0005126	cytokine receptor binding	9/166	271/18368	0.000819332176755938	0.00494392483928867	0.00316560159201158	CCL2/IFNG/TNFSF11/IL1B/EPO/IL6/PIK3R1/IL13/BDNF	9
GO:0120013	MF	GO:0120013	lipid transfer activity	4/166	48/18368	0.000918405213353554	0.00547947380101952	0.00350851429820459	CETP/APOA1/TTPA/ABCA3	4
GO:0022836	MF	GO:0022836	gated channel activity	10/166	340/18368	0.00107570187417793	0.00634664105764976	0.00406376263578327	CFTR/CNR1/GRIA2/KCNJ5/KCNJ1/GRIA4/GRIA1/SCNN1G/KCNJ10/CLCNKA	10
GO:0016702	MF	GO:0016702	oxidoreductase activity, acting on single donors with incorporation of molecular oxygen, incorporation of two atoms of oxygen	3/166	23/18368	0.00112396491636265	0.00654181091245442	0.00418873015110076	ALOX5/HGD/TDO2	3
GO:0016298	MF	GO:0016298	lipase activity	6/166	129/18368	0.00113342109970962	0.00654181091245442	0.00418873015110076	CASR/LIPA/PLA2G4A/PLA2G1B/LPL/PLA2G2A	6
GO:0004601	MF	GO:0004601	peroxidase activity	4/166	51/18368	0.00115500616574479	0.00659471262376866	0.00422260318659387	TPO/CAT/LTC4S/HBB	4
GO:0016701	MF	GO:0016701	oxidoreductase activity, acting on single donors with incorporation of molecular oxygen	3/166	24/18368	0.00127605081366016	0.00720832959631429	0.0046155029430261	ALOX5/HGD/TDO2	3
GO:0005242	MF	GO:0005242	inward rectifier potassium channel activity	3/166	25/18368	0.00144048845185344	0.00805157229404397	0.00515543235400179	KCNJ5/KCNJ1/KCNJ10	3
GO:0016684	MF	GO:0016684	oxidoreductase activity, acting on peroxide as acceptor	4/166	55/18368	0.00153284028086603	0.00847852280354024	0.0054288093280672	TPO/CAT/LTC4S/HBB	4
GO:0072341	MF	GO:0072341	modified amino acid binding	5/166	93/18368	0.00155489739967975	0.00851186102298916	0.00545015583392903	CPS1/MMACHC/CBS/FTCD/MME	5
GO:0043225	MF	GO:0043225	ATPase-coupled inorganic anion transmembrane transporter activity	3/166	26/18368	0.00161763672203552	0.00876494999388632	0.00561220903563342	CFTR/SLC4A1/ABCC2	3
GO:0008066	MF	GO:0008066	glutamate receptor activity	3/166	27/18368	0.00180784189435097	0.0096966065242461	0.00620874994019524	GRIA2/GRIA4/GRIA1	3
GO:0016627	MF	GO:0016627	oxidoreductase activity, acting on the CH-CH group of donors	4/166	60/18368	0.00211643371065134	0.0111269930728303	0.0071246283328857	SRD5A1/AKR1C2/AKR1C1/AKR1C3	4
GO:0032934	MF	GO:0032934	sterol binding	4/166	60/18368	0.00211643371065134	0.0111269930728303	0.0071246283328857	RORA/CETP/CAV1/APOA1	4
GO:0004620	MF	GO:0004620	phospholipase activity	5/166	104/18368	0.00254160493253274	0.0132312962664204	0.00847201644177579	CASR/PLA2G4A/PLA2G1B/LPL/PLA2G2A	5
GO:0016836	MF	GO:0016836	hydro-lyase activity	4/166	64/18368	0.00268179766509823	0.0138255782540501	0.00885253598187764	CA2/CYP1A1/CBS/CA5A	4
GO:0022853	MF	GO:0022853	active ion transmembrane transporter activity	8/166	267/18368	0.00300803801495621	0.0153583479417476	0.0098339704335107	CFTR/SLC4A1/ABCC2/SLC9A3/SLC6A8/SLC5A6/SLC6A3/CYB5A	8
GO:0004623	MF	GO:0004623	phospholipase A2 activity	3/166	33/18368	0.00324112879284449	0.0163908513238136	0.0104950837101631	PLA2G4A/PLA2G1B/PLA2G2A	3
GO:0071949	MF	GO:0071949	FAD binding	3/166	37/18368	0.0044956508315134	0.0223101924442394	0.0142852456328463	MMACHC/AOX1/XDH	3
GO:0001618	MF	GO:0001618	virus receptor activity	4/166	76/18368	0.00498142568185294	0.0243719308608947	0.0156053794589533	TFRC/LDLR/SLC52A2/DPP4	4
GO:0005179	MF	GO:0005179	hormone activity	5/166	122/18368	0.00503363464734893	0.0243719308608947	0.0156053794589533	EDN1/RETN/CALCA/EPO/KL	5
GO:0005216	MF	GO:0005216	ion channel activity	10/166	432/18368	0.00600232909575717	0.0279582171039216	0.0179016832680477	CFTR/CNR1/GRIA2/KCNJ5/KCNJ1/GRIA4/GRIA1/SCNN1G/KCNJ10/CLCNKA	10
GO:0030544	MF	GO:0030544	Hsp70 protein binding	3/166	43/18368	0.00686410299429421	0.0306962878854967	0.0196548735989998	CYP2E1/CYP1A1/SNCA	3
GO:0042562	MF	GO:0042562	hormone binding	4/166	86/18368	0.00769272949090737	0.0340403279972651	0.0217960668909042	GHR/LEPR/PIK3R1/ALDH1A1	4
GO:0008236	MF	GO:0008236	serine-type peptidase activity	6/166	191/18368	0.00787119471400383	0.0340647174213633	0.021811683471306	MMP9/F12/ACE/PCSK9/MMP1/DPP4	6
GO:0099106	MF	GO:0099106	ion channel regulator activity	5/166	139/18368	0.00864457198401547	0.0365419031355987	0.0233978287497242	CFTR/NOS1/CAV1/PCSK9/ADRB2	5
GO:0043178	MF	GO:0043178	alcohol binding	4/166	89/18368	0.00866319666919001	0.0365419031355987	0.0233978287497242	CETP/CAV1/APOA1/RBP4	4
GO:0017171	MF	GO:0017171	serine hydrolase activity	6/166	195/18368	0.00867096006607426	0.0365419031355987	0.0233978287497242	MMP9/F12/ACE/PCSK9/MMP1/DPP4	6
GO:0019838	MF	GO:0019838	growth factor binding	5/166	141/18368	0.0091624357380549	0.0380097920070871	0.0243377199292083	GHR/KL/CD36/IGFBP3/FGFR4	5
GO:0005543	MF	GO:0005543	phospholipid binding	10/166	466/18368	0.00995620506228907	0.0403247646323714	0.0258199999529308	PON1/CPS1/CETP/PLA2G4A/APOA1/TTPA/SNCA/KCNJ1/PLA2G2A/MME	10
GO:0016247	MF	GO:0016247	channel regulator activity	5/166	145/18368	0.0102616592900615	0.0406637394255421	0.0260370459598574	CFTR/NOS1/CAV1/PCSK9/ADRB2	5
GO:0015485	MF	GO:0015485	cholesterol binding	3/166	50/18368	0.0104124374715047	0.0409248464842262	0.0262042331537418	CETP/CAV1/APOA1	3
GO:1901681	MF	GO:1901681	sulfur compound binding	7/166	265/18368	0.0104816932614967	0.0409248464842262	0.0262042331537418	ACACB/MMACHC/CBS/FGFR4/PC/LPL/SULT1A1	7
GO:0005261	MF	GO:0005261	cation channel activity	8/166	335/18368	0.0113221524962369	0.0435656737355204	0.0278951583240621	CNR1/GRIA2/KCNJ5/KCNJ1/GRIA4/GRIA1/SCNN1G/KCNJ10	8
GO:0017046	MF	GO:0017046	peptide hormone binding	3/166	52/18368	0.01158787335355	0.043951148219536	0.0281419781443356	GHR/LEPR/PIK3R1	3
GO:1901682	MF	GO:1901682	sulfur compound transmembrane transporter activity	3/166	52/18368	0.01158787335355	0.043951148219536	0.0281419781443356	ABCC2/ABCG2/SLC5A6	3
GO:0015267	MF	GO:0015267	channel activity	10/166	480/18368	0.0120670656662961	0.045444055807115	0.0290978888407139	CFTR/CNR1/GRIA2/KCNJ5/KCNJ1/GRIA4/GRIA1/SCNN1G/KCNJ10/CLCNKA	10
GO:0022803	MF	GO:0022803	passive transmembrane transporter activity	10/166	481/18368	0.0122298621957703	0.0457143200716756	0.0292709394055926	CFTR/CNR1/GRIA2/KCNJ5/KCNJ1/GRIA4/GRIA1/SCNN1G/KCNJ10/CLCNKA	10
GO:0015081	MF	GO:0015081	sodium ion transmembrane transporter activity	5/166	152/18368	0.012397103748251	0.0457143200716756	0.0292709394055926	SLC9A3/SLC6A8/SLC5A6/SLC6A3/SCNN1G	5
GO:0015103	MF	GO:0015103	inorganic anion transmembrane transporter activity	5/166	152/18368	0.012397103748251	0.0457143200716756	0.0292709394055926	CFTR/SLC4A1/ABCC2/SLC6A3/CLCNKA	5
