# Supplementary material for: A new prognostic model for lung adenocarcinoma according propionate metabolism related genes: a comprehensive bioinformatic study
Source: Discov Oncol. 2025 Sep 26;16:1736. doi: 10.1007/s12672-025-03540-w (PMC12474791; doi:10.1007/s12672-025-03540-w)
Supplement: Supplementary file 3 — Supplementary Material 3. [file 12672_2025_3540_MOESM3_ESM.csv]

	ID	Description	GeneRatio	BgRatio	pvalue	p.adjust	qvalue	geneID	Count
hsa00140	hsa00140	Steroid hormone biosynthesis	12/150	62/8218	8.66656191907916e-10	2.34863828007045e-07	1.64208541624658e-07	1571/1588/1543/6715/1586/1646/1551/1645/8644/7366/1109/1589	12
hsa01230	hsa01230	Biosynthesis of amino acids	12/150	75/8218	8.55079407502168e-09	8.94872028706565e-07	6.25663100280372e-07	1373/2597/7167/1491/383/229/226/4143/875/2875/5053/5091	12
hsa00590	hsa00590	Arachidonic acid metabolism	11/150	61/8218	9.90633242110589e-09	8.94872028706565e-07	6.25663100280372e-07	240/5321/1571/1559/873/1557/5319/5320/8644/1555/4056	11
hsa04979	hsa04979	Cholesterol metabolism	10/150	51/8218	2.04563336352989e-08	1.3859166037915e-06	9.68984224829946e-07	8647/1071/3988/335/3949/948/1593/51129/255738/4023	10
hsa00380	hsa00380	Tryptophan metabolism	9/150	42/8218	4.71750423566313e-08	2.55688729572942e-06	1.78768581561971e-06	4129/217/8942/847/1644/219/316/1543/6999	9
hsa04066	hsa04066	HIF-1 signaling pathway	13/150	109/8218	7.68280651442396e-08	3.47006760901482e-06	2.42614942560757e-06	7037/1906/7018/3458/2597/6513/2056/3939/3569/7099/229/5295/226	13
hsa01200	hsa01200	Carbon metabolism	12/150	115/8218	1.07898079276012e-06	4.17719706911417e-05	2.92054951423791e-05	1373/2597/7167/847/229/2653/226/2539/2203/2875/5091/2731	12
hsa05417	hsa05417	Lipid and atherosclerosis	16/150	215/8218	1.70231589049112e-06	5.76659507903868e-05	4.03180079326845e-05	6401/4318/6347/335/3553/3949/5468/948/3569/7099/1559/1543/5295/3725/4312/1555	16
hsa05144	hsa05144	Malaria	8/150	50/8218	2.86708838209311e-06	8.63312168385813e-05	6.03597554124864e-05	6401/6347/3458/3553/948/3569/7099/3043	8
hsa05204	hsa05204	Chemical carcinogenesis - DNA adducts	9/150	69/8218	3.94154866417805e-06	0.000106815968799225	7.46819746896894e-05	1571/1559/1543/1646/873/1551/1557/6817/7366	9
hsa04976	hsa04976	Bile secretion	10/150	89/8218	4.50030459057965e-06	0.000110871140367917	7.75172082587882e-05	1080/1244/6550/8647/5243/760/6513/9429/3949/7366	10
hsa05323	hsa05323	Rheumatoid arthritis	10/150	93/8218	6.71828215037069e-06	0.000151721205229205	0.000106078139216379	54/6347/3458/8600/3553/3569/7099/8792/3725/4312	10
hsa00591	hsa00591	Linoleic acid metabolism	6/150	30/8218	1.38339458401225e-05	0.000288384563282554	0.000201628360422838	5321/1571/1559/1557/5319/5320	6
hsa05030	hsa05030	Cocaine addiction	7/150	49/8218	2.65119443307055e-05	0.000484216600220554	0.000338547244279276	4129/2891/1644/6531/627/3725/7054	7
hsa00010	hsa00010	Glycolysis / Gluconeogenesis	8/150	67/8218	2.6801656838776e-05	0.000484216600220554	0.000338547244279276	217/2597/7167/3939/229/219/226/2203	8
hsa00330	hsa00330	Arginine and proline metabolism	7/150	50/8218	3.03611069269912e-05	0.000514241248575913	0.000359539424135422	4129/4842/217/4953/383/2593/219	7
hsa05031	hsa05031	Amphetamine addiction	8/150	69/8218	3.33169100686901e-05	0.000521804136832017	0.000364827130043748	4129/2891/1644/6531/2893/2890/3725/7054	8
hsa04913	hsa04913	Ovarian steroidogenesis	7/150	51/8218	3.46585773541561e-05	0.000521804136832017	0.000364827130043748	240/5321/3949/1588/1543/1586/8644	7
hsa00340	hsa00340	Histidine metabolism	5/150	22/8218	3.88406210358239e-05	0.000553989910563594	0.000387330292878023	4129/3034/217/219/10841	5
hsa00350	hsa00350	Tyrosine metabolism	6/150	36/8218	4.1461178091222e-05	0.000560962140543597	0.000392205031259847	4129/3081/7173/1644/316/7054	6
hsa05418	hsa05418	Fluid shear stress and atherosclerosis	11/150	139/8218	4.37344553203063e-05	0.000560962140543597	0.000392205031259847	6401/1906/4318/857/6347/3458/3553/5295/5563/3725/1728	11
hsa00982	hsa00982	Drug metabolism - cytochrome P450	8/150	72/8218	4.55393619629489e-05	0.000560962140543597	0.000392205031259847	4129/1565/1571/1559/316/1557/7366/1555	8
hsa05143	hsa05143	African trypanosomiasis	6/150	37/8218	4.87472092020546e-05	0.000574369291032905	0.000401578840108459	6401/3458/335/3553/3569/3043	6
hsa03320	hsa03320	PPAR signaling pathway	8/150	75/8218	6.12948433878451e-05	0.000692120939921084	0.000483906658325093	335/5468/948/1593/51129/2167/4023/4312	8
hsa00260	hsa00260	Glycine, serine and threonine metabolism	6/150	40/8218	7.69359191317608e-05	0.000833985363388287	0.000583093281840714	4129/1491/2593/2653/875/2731	6
hsa00980	hsa00980	Metabolism of xenobiotics by cytochrome P450	8/150	78/8218	8.13444437326882e-05	0.000847859394290712	0.000592793517080319	1565/1571/1559/1543/873/1645/7366/1555	8
hsa00790	hsa00790	Folate biosynthesis	5/150	26/8218	9.1469505172958e-05	0.00091808281118043	0.000641891264371635	873/249/5053/7054/8644	5
hsa02010	hsa02010	ABC transporters	6/150	45/8218	0.000151448574567394	0.00146580584670585	0.0010248399782756	1080/1244/8647/5243/9429/21	6
hsa05321	hsa05321	Inflammatory bowel disease	7/150	65/8218	0.000168386571812186	0.00157354348141732	0.00110016634940811	6095/3458/3553/3569/7099/3596/3725	7
hsa00830	hsa00830	Retinol metabolism	7/150	68/8218	0.000224020077204337	0.00202364803074584	0.00141486364550107	1559/316/1543/1551/216/7366/1555	7
hsa04657	hsa04657	IL-17 signaling pathway	8/150	94/8218	0.000302037021411505	0.00264038815491993	0.00184606668434876	4318/6347/3458/3553/3569/3596/3725/4312	8
hsa04152	hsa04152	AMPK signaling pathway	9/150	121/8218	0.000351173186165762	0.0029739979203413	0.00207931491808675	1080/32/3172/3953/5468/948/5295/5563/2203	9
hsa05142	hsa05142	Chagas disease	8/150	102/8218	0.000526330015142946	0.00432228588193146	0.00302199051756715	6347/3458/3553/3569/7099/5295/1636/3725	8
hsa00220	hsa00220	Arginine biosynthesis	4/150	22/8218	0.000603749401679736	0.00481223787809436	0.00336454774929884	1373/4842/383/2875	4
hsa05208	hsa05208	Chemical carcinogenesis - reactive oxygen species	12/150	223/8218	0.000754876682885496	0.00580169302357894	0.00405634004367531	847/1571/1543/5295/1646/873/3725/1728/1645/8644/5770/1109	12
hsa04931	hsa04931	Insulin resistance	8/150	108/8218	0.000770704608298309	0.00580169302357894	0.00405634004367531	5837/32/6513/948/3569/5295/5563/5770	8
hsa04668	hsa04668	TNF signaling pathway	8/150	114/8218	0.00109917273142198	0.00805069757338801	0.0056287650542235	6401/1906/4318/6347/3553/3569/5295/3725	8
hsa04726	hsa04726	Serotonergic synapse	8/150	115/8218	0.0011634222247212	0.00829703744472226	0.00580099724237719	240/4129/1565/5321/3762/1644/1559/1557	8
hsa00620	hsa00620	Pyruvate metabolism	5/150	47/8218	0.00156774633431302	0.0108938270922777	0.00761658138127783	32/217/3939/219/5091	5
hsa01240	hsa01240	Biosynthesis of cofactors	9/150	153/8218	0.00189066147162385	0.0127285029570601	0.00889932232383303	217/8942/219/4143/6999/249/1728/7366/3145	9
hsa00030	hsa00030	Pentose phosphate pathway	4/150	30/8218	0.00201965176071433	0.0127285029570601	0.00889932232383303	229/226/2539/2203	4
hsa00053	hsa00053	Ascorbate and aldarate metabolism	4/150	30/8218	0.00201965176071433	0.0127285029570601	0.00889932232383303	217/9365/219/7366	4
hsa01523	hsa01523	Antifolate resistance	4/150	30/8218	0.00201965176071433	0.0127285029570601	0.00889932232383303	1244/9429/3553/3569	4
hsa04933	hsa04933	AGE-RAGE signaling pathway in diabetic complications	7/150	100/8218	0.00227757896985625	0.0138848374632276	0.00970779080746148	6401/1906/6347/3553/3569/5295/3725	7
hsa04380	hsa04380	Osteoclast differentiation	8/150	128/8218	0.0023056003167721	0.0138848374632276	0.00970779080746148	54/3458/8600/3553/5468/8792/5295/3725	8
hsa04728	hsa04728	Dopaminergic synapse	8/150	132/8218	0.00279375918938909	0.0161641953652883	0.0113014378160881	4129/2891/3762/1644/6531/2893/2890/7054	8
hsa00360	hsa00360	Phenylalanine metabolism	3/150	16/8218	0.00280338443604631	0.0161641953652883	0.0113014378160881	4129/1644/5053	3
hsa00051	hsa00051	Fructose and mannose metabolism	4/150	33/8218	0.00289061928024385	0.0163199546863768	0.0114103392641205	7167/229/226/2203	4
hsa00910	hsa00910	Nitrogen metabolism	3/150	17/8218	0.0033589168302674	0.0185768665510707	0.0129882927915818	1373/760/763	3
hsa04936	hsa04936	Alcoholic liver disease	8/150	142/8218	0.00436987053995736	0.0234326696977342	0.0163832998469301	32/217/3553/1571/3569/7099/219/5563	8
hsa04960	hsa04960	Aldosterone-regulated sodium reabsorption	4/150	37/8218	0.00440983820879869	0.0234326696977342	0.0163832998469301	5295/4306/3758/6340	4
hsa00100	hsa00100	Steroid biosynthesis	3/150	20/8218	0.00541019034422701	0.0281954150631831	0.0197132441692482	1591/3988/1594	3
hsa04932	hsa04932	Non-alcoholic fatty liver disease	8/150	155/8218	0.00735212546781309	0.0375929434297613	0.0262836660219733	3953/3553/1571/5468/3569/5295/5563/3725	8
hsa04975	hsa04975	Fat digestion and absorption	4/150	43/8218	0.00757411320489436	0.038010827380118	0.0265758358066469	335/948/5319/5320	4
hsa04024	hsa04024	cAMP signaling pathway	10/150	225/8218	0.00803454646680274	0.0395884016818826	0.0276788203641051	1080/1906/2891/5295/2893/2890/7253/154/627/3725	10
hsa04920	hsa04920	Adipocytokine signaling pathway	5/150	69/8218	0.00834225621434063	0.0403705613229698	0.0282256789207014	32/3953/6513/948/5563	5
hsa04917	hsa04917	Prolactin signaling pathway	5/150	70/8218	0.00885494038836623	0.0420998043025833	0.0294347048920761	8600/8792/5295/1586/7054	5
hsa04977	hsa04977	Vitamin digestion and absorption	3/150	24/8218	0.00910778122964274	0.0425553226419514	0.029753187320067	335/25974/8884	3
hsa04640	hsa04640	Hematopoietic cell lineage	6/150	99/8218	0.00932178691631127	0.042817021259667	0.0299361578043894	7037/3553/2056/948/3569/4311	6
hsa05146	hsa05146	Amoebiasis	6/150	102/8218	0.0107167527359597	0.048403999857418	0.0338423770609254	3458/383/3553/3569/7099/5295	6
hsa04630	hsa04630	JAK-STAT signaling pathway	8/150	166/8218	0.0109026517062299	0.0484363706948901	0.0338650096138288	3458/2690/3953/2056/3569/316/5295/3596	8
hsa00592	hsa00592	alpha-Linolenic acid metabolism	3/150	26/8218	0.0113934039624134	0.0498002011905488	0.0348185520073754	5321/5319/5320	3
